# Supplementary material for: Review of the genus Fontidessus Miller & Spangler, 2008 (Coleoptera, Dytiscidae, Hydroporinae, Bidessini) with description of four new species
Source: Zookeys. 2014 Jul 17;(426):65–85. doi: 10.3897/zookeys.426.7217 (PMC4137291; doi:10.3897/zookeys.426.7217)
Supplement: XML Treatment for Fontidessus [file zookeys.426.7217-treatment1.xml]

<!DOCTYPE tp:taxon-treatment
  PUBLIC "-//TaxonX//DTD Taxonomic Treatment Publishing DTD v0 20100105//EN" "tax-treatment-NSO.dtd">
<tp:taxon-treatment xmlns:tp="http://www.plazi.org/taxpub"><tp:treatment-meta><kwd-group><label>Taxon classification</label><kwd><named-content content-type="kingdom">Animalia</named-content></kwd><kwd><named-content content-type="order">Coleoptera</named-content></kwd><kwd><named-content content-type="family">Dytiscidae</named-content></kwd></kwd-group><mixed-citation publication-type="journal"><person-group><name><surname>Miller</surname><given-names>Kelly B.</given-names></name><name><surname>Montano</surname><given-names>Elizabeth T.</given-names></name></person-group><article-title>Review of the genus <italic>Fontidessus</italic> Miller &amp; Spangler, 2008 (Coleoptera, Dytiscidae, Hydroporinae, Bidessini) with description of four new species</article-title><source>Zookeys</source><day>17</day><month>7</month><year>2014</year><volume>2014</volume><issue>426</issue><fpage>65</fpage><lpage>85</lpage><pub-id pub-id-type="doi">10.3897/zookeys.426.7217</pub-id></mixed-citation></tp:treatment-meta><tp:nomenclature><tp:taxon-name>
                        <tp:taxon-name-part taxon-name-part-type="genus">Fontidessus</tp:taxon-name-part>
                    </tp:taxon-name><tp:taxon-authority>Miller &amp; Spangler, 2008</tp:taxon-authority><tp:nomenclature-citation-list><tp:nomenclature-citation><tp:taxon-name>Fontidessus</tp:taxon-name><comment> Miller &amp; Spangler, 2008: 46.</comment></tp:nomenclature-citation></tp:nomenclature-citation-list></tp:nomenclature><tp:treatment-sec sec-type="Type species"><title>Type species.</title><p><italic><tp:taxon-name>Fontidessus toboganensis</tp:taxon-name></italic> Miller &amp; Spangler, 2008 by original designation.</p></tp:treatment-sec><tp:treatment-sec sec-type="Diagnosis"><title>Diagnosis.</title><p><italic><tp:taxon-name>Fontidessus</tp:taxon-name></italic> differs from other <tp:taxon-name>Bidessini</tp:taxon-name> by the combination of: 1) a transverse occipital line across the head absent (<xref ref-type="fig" rid="F1">Figs 1–9</xref>), 2) a pair of basal pronotal striae present (<xref ref-type="fig" rid="F1">Figs 1–9</xref>), 3) a basal elytral stria absent (<xref ref-type="fig" rid="F1">Figs 1–9</xref>), 4) an elytral sutural stria faintly present in some specimens (e.g. <xref ref-type="fig" rid="F1">Figs 4</xref>, <xref ref-type="fig" rid="F1">5</xref>), 5) the anterior clypeal margin unmodified, evenly rounded 6) the elytron without longitudinal carinae, 7) the elytral epipleuron without a transverse carina at the humeral angle, 8) the prosternal process variable in shape (<xref ref-type="fig" rid="F2">Figs 10–16</xref>), but extending to metaventrite, 9) the metatrochanter extremely large relative to the metafemur, approximately 0.6 × length of metafemur (<xref ref-type="fig" rid="F2">Figs 17–23</xref>), 10) overall, the habitus elongate to oval, and the lateral pronotal and elytral margins nearly continuously and shallowly curved (<xref ref-type="fig" rid="F1">Figs 1–9</xref>), and 11) the lateral lobes of the aedeagus two-segmented (<xref ref-type="fig" rid="F3">Figs 24–30</xref>). In addition, a new character was identified based on new material with better-preserved male genitalia. Species of <italic><tp:taxon-name>Fontidessus</tp:taxon-name></italic> have a distinctive ventral sclerite associated with the male median lobe. In most species, this sclerite is short and oval (<xref ref-type="fig" rid="F3">Figs 26B</xref>, <xref ref-type="fig" rid="F3">28–30B</xref>), but in <italic><tp:taxon-name>Fontidessus toboganensis</tp:taxon-name></italic> and <italic><tp:taxon-name>Fontidessus aquarupe</tp:taxon-name></italic> it is elongate (<xref ref-type="fig" rid="F3">Figs 25B</xref>, <xref ref-type="fig" rid="F3">27B</xref>). In <italic><tp:taxon-name>Fontidessus microphthalmus</tp:taxon-name></italic>, though, the median lobe is complex with large dorsal and ventral portions (<xref ref-type="fig" rid="F3">Fig. 24</xref>). The dorsal part may be homologous with the dorsal sclerite of other taxa. This species is different in several respects from other <italic><tp:taxon-name>Fontidessus</tp:taxon-name></italic>, and it is possible the ventral portion of the median lobe is, however, not homologous with the ventral sclerite in other taxa. <italic><tp:taxon-name>Fontidessus</tp:taxon-name></italic> is similar to <italic><tp:taxon-name>Spanglerodessus</tp:taxon-name></italic> Miller &amp; García, but that genus lacks natatory setae (a possibly derived condition based on life in hygropetric habitats where swimming is not so important) and has a body that is very robust with the lateral pronotal margins extremely broadly expanded and rounded with the lateral margin of the body distinctly discontinuous between the elytron and pronotum. Also, the male median lobe of the single species, <italic><tp:taxon-name>Spanglerodessus shorti</tp:taxon-name></italic> Miller &amp; García, does not have the distinctive ventral sclerite of <italic><tp:taxon-name>Fontidessus</tp:taxon-name></italic>. Nevertheless, the two genera appear to be similar.</p><fig id="F1" position="float" orientation="portrait"><label>Figures 1–9.</label><caption><p><italic><tp:taxon-name>Fontidessus</tp:taxon-name></italic> species, dorsal habitus. <bold>1</bold> <italic><tp:taxon-name>Fontidessus microphthalmus</tp:taxon-name></italic> <bold>2</bold> <italic><tp:taxon-name>Fontidessus bettae</tp:taxon-name></italic> <bold>3</bold> <italic><tp:taxon-name>Fontidessus bettae</tp:taxon-name></italic> <bold>4–5</bold> <italic><tp:taxon-name>Fontidessus toboganensis</tp:taxon-name></italic> <bold>4</bold> Suriname specimen <bold>5</bold> Venezuela specimen <bold>6</bold> <italic><tp:taxon-name>Fontidessus christineae</tp:taxon-name></italic> <bold>7–8</bold> <italic><tp:taxon-name>Fontidessus ornatus</tp:taxon-name></italic> <bold>7</bold> Suriname specimen <bold>8</bold> Venezuela specimen <bold>9</bold> <italic><tp:taxon-name>Fontidessus wheeleri</tp:taxon-name></italic>. Scale = 1.0 mm.</p></caption><graphic xmlns:xlink="http://www.w3.org/1999/xlink" xlink:href="zookeys-426-065-g001.jpg" position="float" orientation="portrait" xlink:type="simple"/></fig><fig id="F2" position="float" orientation="portrait"><label>Figures 10–23.</label><caption><p><italic><tp:taxon-name>Fontidessus</tp:taxon-name></italic> species. <bold>10–16</bold> prosternal process <bold>10</bold> <italic><tp:taxon-name>Fontidessus microphthalmus</tp:taxon-name></italic> <bold>11</bold> <italic><tp:taxon-name>Fontidessus aquarupe</tp:taxon-name></italic> <bold>12</bold> <italic><tp:taxon-name>Fontidessus bettae</tp:taxon-name></italic> <bold>13</bold> <italic><tp:taxon-name>Fontidessus toboganensis</tp:taxon-name></italic> <bold>14</bold> <italic><tp:taxon-name>Fontidessus christineae</tp:taxon-name></italic> <bold>15</bold> <italic><tp:taxon-name>Fontidessus ornatus</tp:taxon-name></italic> <bold>16</bold> <italic><tp:taxon-name>Fontidessus wheeleri</tp:taxon-name></italic> <bold>17–23</bold> left metatrochanter and metafemur, anterior aspect <bold>17</bold> <italic><tp:taxon-name>Fontidessus microphthalmus</tp:taxon-name></italic> <bold>18</bold> <italic><tp:taxon-name>Fontidessus bettae</tp:taxon-name></italic> <bold>19</bold> <italic><tp:taxon-name>Fontidessus toboganensis</tp:taxon-name></italic> <bold>20</bold> <italic><tp:taxon-name>Fontidessus christineae</tp:taxon-name></italic> <bold>21</bold> <italic><tp:taxon-name>Fontidessus ornatus</tp:taxon-name></italic>. 22, <italic><tp:taxon-name>Fontidessus wheeleri</tp:taxon-name></italic>.</p></caption><graphic xmlns:xlink="http://www.w3.org/1999/xlink" xlink:href="zookeys-426-065-g002.jpg" position="float" orientation="portrait" xlink:type="simple"/></fig><fig id="F3" position="float" orientation="portrait"><label>Figures 24–30.</label><caption><p><italic><tp:taxon-name>Fontidessus</tp:taxon-name></italic> species, aedeagi. <bold>24</bold> <italic><tp:taxon-name>Fontidessus microphthalmus</tp:taxon-name></italic>; A, median lobe and lateral lobes, dorsal aspect, lateral lobes in gray; B, median lobe, right lateral aspect <bold>25–30</bold> A, median lobe and right lateral lobe, dorsal aspect; B, ventral sclerite of median lobe; C, median lobe, right lateral aspect; D, right lateral lobe, right lateral aspect <bold>25</bold> <italic><tp:taxon-name>Fontidessus aquarupe</tp:taxon-name></italic> <bold>26</bold> <italic><tp:taxon-name>Fontidessus bettae</tp:taxon-name></italic> <bold>27</bold> <italic><tp:taxon-name>Fontidessus toboganensis</tp:taxon-name></italic> <bold>28</bold> <italic><tp:taxon-name>Fontidessus christineae</tp:taxon-name></italic> <bold>29</bold> <italic><tp:taxon-name>Fontidessus ornatus</tp:taxon-name></italic> <bold>30</bold> <italic><tp:taxon-name>Fontidessus wheeleri</tp:taxon-name></italic>.</p></caption><graphic xmlns:xlink="http://www.w3.org/1999/xlink" xlink:href="zookeys-426-065-g003.jpg" position="float" orientation="portrait" xlink:type="simple"/></fig><!--PageBreak--></tp:treatment-sec><tp:treatment-sec sec-type="Natural history"><title>Natural history.</title><p>All the known species of <italic><tp:taxon-name>Fontidessus</tp:taxon-name></italic> are hygropetric (<xref ref-type="fig" rid="F5">Figs 34–36</xref>), and most are known from only one or few localities. They are characteristic of marginal and small aquatic habitats on inselbergs or other rock surfaces (<xref ref-type="fig" rid="F5">Figs 34</xref>, <xref ref-type="fig" rid="F5">36</xref>) and the margins of waterfalls (<xref ref-type="fig" rid="F5">Fig. 35</xref>) in the Guaiana Shield region of northern South America (<xref ref-type="fig" rid="F4">Figs 31–33</xref>). They can often be extremely abundant in these habitats. Several of the species co-occur, but others are the only known species at some sites (<xref ref-type="fig" rid="F4">Figs 31–33</xref>).</p><fig id="F4" position="float" orientation="portrait"><label>Figures 31–33.</label><caption><p><italic><tp:taxon-name>Fontidessus</tp:taxon-name></italic> species, distributions. Pink area indicates Guiana Shield craton.</p></caption><graphic xmlns:xlink="http://www.w3.org/1999/xlink" xlink:href="zookeys-426-065-g004.jpg" position="float" orientation="portrait" xlink:type="simple"/></fig><fig id="F5" position="float" orientation="portrait"><label>Figures 34–36.</label><caption><p><italic><tp:taxon-name>Fontidessus</tp:taxon-name></italic> species, habitat. <bold>34</bold> collection site for paratypes of <italic><tp:taxon-name>Fontidessus microphthalmus</tp:taxon-name></italic> (SR12–0324–01A) <bold>35</bold> collection site for paratypes of <italic><tp:taxon-name>Fontidessus christineae</tp:taxon-name></italic> (SR12–0324–01C) <bold>36</bold> type locality for <italic><tp:taxon-name>Fontidessus bettae</tp:taxon-name></italic> (VZ10–0716–03B).</p></caption><graphic xmlns:xlink="http://www.w3.org/1999/xlink" xlink:href="zookeys-426-065-g005.jpg" position="float" orientation="portrait" xlink:type="simple"/></fig></tp:treatment-sec><tp:treatment-sec sec-type="Discussion"><title>Discussion.</title><p>Two previously described species, <italic><tp:taxon-name>Fontidessus ornatus</tp:taxon-name></italic> and <italic><tp:taxon-name>Fontidessus wheeleri</tp:taxon-name></italic>, were based on few specimens. Each of the male holotype specimens had been previously dissected, and it clearly appears, based on acquisition and examination of new material, that the male median lobes had been switched between the two and each median lobe suffered some damage during its dissection. Therefore, the incorrect male genitalia were associated with each species in the original descriptions, and the descriptions of these structures were based on somewhat damaged material (<xref ref-type="bibr" rid="B3">Miller and Spangler 2008</xref>). This is corrected in the following treatments.</p></tp:treatment-sec><tp:treatment-sec sec-type="Checklist of Fontidessus species"><title>Checklist of <italic><tp:taxon-name>Fontidessus</tp:taxon-name></italic> species</title><p><italic><tp:taxon-name>Fontidessus</tp:taxon-name></italic> Miller &amp; Spangler, 2008</p><p><italic><tp:taxon-name>Fontidessus aquarupe</tp:taxon-name></italic> Miller &amp; Montano, sp. n.: Guyana.</p><p><italic><tp:taxon-name>Fontidessus bettae</tp:taxon-name></italic> Miller &amp; Montano, sp. n.: Venezuela.</p><p><italic><tp:taxon-name>Fontidessus christineae</tp:taxon-name></italic> Miller &amp;Montano, sp. n.: Suriname.</p><p><italic><tp:taxon-name>Fontidessus microphthalmus</tp:taxon-name></italic> Miller &amp; Montano, sp. n.: Suriname, Venezuela.</p><p><italic><tp:taxon-name>Fontidessus ornatus</tp:taxon-name></italic> Miller in <xref ref-type="bibr" rid="B3">Miller and Spangler 2008</xref>: Guyana, Suriname, Venezuela.</p><p><italic><tp:taxon-name>Fontidessus toboganensis</tp:taxon-name></italic> Miller &amp; Spangler, 2008: Suriname, Venezuela.</p><p><italic><tp:taxon-name>Fontidessus wheeleri</tp:taxon-name></italic> Miller in <xref ref-type="bibr" rid="B3">Miller and Spangler 2008</xref>: Venezuela.</p></tp:treatment-sec><ref-list><ref id="B3"><mixed-citation xmlns:xlink="http://www.w3.org/1999/xlink" xlink:type="simple"><person-group><name name-style="western"><surname>Miller</surname><given-names>KB</given-names></name><name name-style="western"><surname>Spangler</surname><given-names>PJ</given-names></name></person-group> (<year>2008</year>) <article-title><italic>Fontidessus</italic> Miller and Spangler, a new genus of Bidessini from Venezuela (Coleoptera: Dytiscidae: Hydroporinae) with three new species.</article-title><source>Zootaxa</source><volume>1827</volume>: <fpage>45</fpage>–<lpage>52</lpage>.</mixed-citation></ref></ref-list></tp:taxon-treatment>
