# Supplementary material for: Review of the genus Fontidessus Miller & Spangler, 2008 (Coleoptera, Dytiscidae, Hydroporinae, Bidessini) with description of four new species
Source: Zookeys. 2014 Jul 17;(426):65–85. doi: 10.3897/zookeys.426.7217 (PMC4137291; doi:10.3897/zookeys.426.7217)
Supplement: XML Treatment for Fontidessus microphthalmus [file zookeys.426.7217-treatment2.xml]

<!DOCTYPE tp:taxon-treatment
  PUBLIC "-//TaxonX//DTD Taxonomic Treatment Publishing DTD v0 20100105//EN" "tax-treatment-NSO.dtd">
<tp:taxon-treatment xmlns:tp="http://www.plazi.org/taxpub"><tp:treatment-meta><kwd-group><label>Taxon classification</label><kwd><named-content content-type="kingdom">Animalia</named-content></kwd><kwd><named-content content-type="order">Coleoptera</named-content></kwd><kwd><named-content content-type="family">Dytiscidae</named-content></kwd></kwd-group><mixed-citation publication-type="journal"><person-group><name><surname>Miller</surname><given-names>Kelly B.</given-names></name><name><surname>Montano</surname><given-names>Elizabeth T.</given-names></name></person-group><article-title>Review of the genus <italic>Fontidessus</italic> Miller &amp; Spangler, 2008 (Coleoptera, Dytiscidae, Hydroporinae, Bidessini) with description of four new species</article-title><source>Zookeys</source><day>17</day><month>7</month><year>2014</year><volume>2014</volume><issue>426</issue><fpage>65</fpage><lpage>85</lpage><pub-id pub-id-type="doi">10.3897/zookeys.426.7217</pub-id></mixed-citation></tp:treatment-meta><tp:nomenclature><tp:taxon-name>
                        <tp:taxon-name-part taxon-name-part-type="genus">Fontidessus</tp:taxon-name-part>
                        <tp:taxon-name-part taxon-name-part-type="species">microphthalmus</tp:taxon-name-part>
                        <object-id xmlns:xlink="http://www.w3.org/1999/xlink" content-type="zoobank" xlink:type="simple">http://zoobank.org/40C0D37E-D76E-4F96-8051-A090E6A1DF91</object-id>
                    </tp:taxon-name><tp:taxon-authority>Miller &amp; Montano</tp:taxon-authority><tp:taxon-status xmlns:xlink="http://www.w3.org/1999/xlink" xlink:type="simple">sp. n.</tp:taxon-status><xref ref-type="fig" rid="F1">Figs 1</xref><xref ref-type="fig" rid="F2">, 10</xref><xref ref-type="fig" rid="F2">, 17</xref><xref ref-type="fig" rid="F3">, 24</xref><xref ref-type="fig" rid="F4">, 31</xref><xref ref-type="fig" rid="F5">, 34</xref></tp:nomenclature><tp:treatment-sec sec-type="Type locality"><title>Type locality.</title><p>Venezuela, Bolivar, Auyan–tepui, <named-content xmlns:xlink="http://www.w3.org/1999/xlink" content-type="dwc:verbatimCoordinates" xlink:type="simple">5°51'N, 62°33'W</named-content>.</p></tp:treatment-sec><tp:treatment-sec sec-type="Diagnosis"><title>Diagnosis.</title><p><italic><tp:taxon-name>Fontidessus microphthalmus</tp:taxon-name></italic> is small (TL = 1.4–1.6 mm), but larger than all species except <italic><tp:taxon-name>Fontidessus toboganensis</tp:taxon-name></italic>, <italic><tp:taxon-name>Fontidessus bettae</tp:taxon-name></italic>, and <italic><tp:taxon-name>Fontidessus aquarupe</tp:taxon-name></italic> which are comparable in size (<xref ref-type="fig" rid="F1">Figs 1–5</xref>). The dorsum is more pale in color than other species (darker along the elytral suture and lighter at the apex, but without distinctive maculae), and the eyes are relatively smaller than other species (<xref ref-type="fig" rid="F1">Fig. 1</xref>, HW/EW = 1.4–1.5). The male genitalia are distinctive. The median lobe has two parts. The dorsal part is extremely broad, apically truncate and medially has a narrow emargination (<xref ref-type="fig" rid="F3">Fig. 24A</xref>). The ventral part is elongate and apically pointed (<xref ref-type="fig" rid="F3">Fig. 24A</xref>). The lateral lobes curve inward apically between the two parts of the median lobe (<xref ref-type="fig" rid="F3">Fig. 24A</xref>).</p></tp:treatment-sec><tp:treatment-sec sec-type="Description"><title>Description.</title><!--PageBreak--><!--PageBreak--><p><italic>Measurements</italic>. TL = 1.4–1.6 mm, GW = 0.8–0.9 mm, PW = 0.7–0.8 mm, HW = 0.5–0.6 mm, EW = 0.4 mm, TL/GW = 1.8, HW/EW = 1.4–1.5. Body (<xref ref-type="fig" rid="F1">Fig. 1</xref>) broadly oval, dorsoventrally somewhat compressed; lateral outline nearly continuous between pronotum and elytron; lateral margins of pronotum gently curved; lateral margins of elytron evenly and gently curved.</p><p><italic>Coloration</italic>. Head yellow brown, pronotum yellow, brown medially along posterior margin (<xref ref-type="fig" rid="F1">Fig. 1</xref>); elytron yellow brown, apically lighter yellow brown. Ventral surfaces of thorax and abdomen brown except prosternum, prosternal process, propleuron and pronotal epipleuron yellow-brown; appendages yellow to yellow-brown.</p><p><italic>Sculpture and structure</italic>. Head with very fine, inconspicuous, irregular punctation, surface between punctures shiny with distinct microreticulation; eyes small (<xref ref-type="fig" rid="F1">Fig. 1</xref>, HW/EW = 1.4–1.5). Pronotal surface similar to that of head; with posterior angles obtuse; lateral bead narrow, of even width throughout, lateral margins weakly curved; pronotal striae finely incised, extending about 1/3 distance across pronotum (<xref ref-type="fig" rid="F1">Fig. 1</xref>). Elytron with anterolateral angle obtuse, not extended anteriorly (<xref ref-type="fig" rid="F1">Fig. 1</xref>); surface similar to pronotum, covered with fine microreticulation. Prosternal process narrow, lateral margins evenly curved and posteriorly convergent, apex of process narrowly rounded (<xref ref-type="fig" rid="F2">Fig. 10</xref>); metacoxal process with lateral lobe minute. Pro- and mesotarsi relatively narrow in both male and female, but broader in male. Metatrochanter extremely large relative to metafemur (<xref ref-type="fig" rid="F2">Fig. 17</xref>).</p><p><italic>Male genitalia</italic>. Median lobe complex with two sections 1) an elongate ventral structure that is broad and evenly convergent to a narrowly rounded apex in dorsal aspect (<xref ref-type="fig" rid="F3">Fig. 24A</xref>) and slender and evenly convergent to slight curved apex in lateral aspect (<xref ref-type="fig" rid="F3">Fig. 24B</xref>), and 2) an elongate dorsal structure that is very broad, apically broadly truncate and medially narrowly emarginate in dorsal aspect (<xref ref-type="fig" rid="F3">Fig. 24A</xref>) and slender in lateral aspect (<xref ref-type="fig" rid="F3">Fig. 24B</xref>). Lateral lobes elongate, slender with apical segment medially curved between ventral and dorsal portions of median lobe (<xref ref-type="fig" rid="F3">Fig. 24A</xref>).</p></tp:treatment-sec><tp:treatment-sec sec-type="Variation"><title>Variation.</title><p>No significant variation was observed among the few specimens examined.</p><p><bold>Etymology.</bold> The name of this species is derived from the Greek <italic>micro</italic>- meaning “small” and <italic>ophthalmos</italic> meaning “eye” for the relatively small eyes present in this species.</p></tp:treatment-sec><tp:treatment-sec sec-type="Distribution and habitat"><title>Distribution and habitat.</title><p>The species is known from two sites, one on the Auyan Tepui of the Gran Sabana of Venezuela, and the other on Kasikasima in the Sipilawini District of Suriname (<xref ref-type="fig" rid="F4">Fig. 31</xref>) suggesting that the species may be characteristic of the Guyana Highlands. The specimens from Suriname are clearly hygropetric (<xref ref-type="fig" rid="F5">Fig. 34</xref>), but the habitat is not known for the Venezuela specimens which were collected in an “intercept trap”.</p></tp:treatment-sec><tp:treatment-sec sec-type="Comments"><title>Comments.</title><p>This is a problematic species. It is, in many ways, like other species of <italic><tp:taxon-name>Fontidessus</tp:taxon-name></italic>, but the male median lobe is unusually modified and the “ventral sclerite” is either absent or the large ventral part (<xref ref-type="fig" rid="F3">Fig. 24</xref>) is homologous with that structure in the other species. Also, the eyes are quite small (<xref ref-type="fig" rid="F1">Fig. 1</xref>). In some ways, it approaches <italic><tp:taxon-name>Spanglerodessus shorti</tp:taxon-name></italic> Miller and García in being broad, but its shape and structure, with the median lobe divided into two portions and the dorsal portion apically emarginate, is much more like species of <italic><tp:taxon-name>Fontidessus</tp:taxon-name></italic>.</p></tp:treatment-sec><tp:treatment-sec sec-type="Material examined"><title>Material examined.</title><p>Holotype in MIZA: ♂ labeled, “VENEZUELA. Bolivar Auyan–tepui 1700m <named-content xmlns:xlink="http://www.w3.org/1999/xlink" content-type="dwc:verbatimCoordinates" xlink:type="simple">5°51'N, 62°33'W</named-content> 7–14–94 J.L.Garcia–A.Chacón/ Trampa interceptacion [“intercept trap”]/ HOLOTYPE: <!--PageBreak--><italic><tp:taxon-name>Fontidessus microphthalmus</tp:taxon-name></italic> Miller &amp; Montano, 2014 [red label with black line border]”. Paratypes: 4 labeled same as holotype except “…PARATYPE: <italic><tp:taxon-name>Fontidessus microphthalmus</tp:taxon-name></italic> Miller &amp; Montano, 2014 [blue label with black line border]”; 9 labeled “SURINAME: Sipaliwini District <named-content xmlns:xlink="http://www.w3.org/1999/xlink" content-type="dwc:verbatimCoordinates" xlink:type="simple"><named-content content-type="dwc:verbatimCoordinates" xlink:type="simple">2°58.555'N, 55°24.739'W</named-content></named-content> 515 m Camp 4 (summit), Kasikasima leg. A. Short; small seepage on top of METS trail; 24.iii.2012 2012 CI–RAP Survey SR12–0324–01A/ PARATYPE: <italic><tp:taxon-name>Fontidessus microphthalmus</tp:taxon-name></italic> Miller &amp; Montano, 2014 [blue label with black line border]”.</p></tp:treatment-sec><tp:treatment-sec><!--Section generated to contain objects referenced in tp:taxon-treatment.--><fig id="F1" position="float" orientation="portrait"><label>Figures 1–9.</label><caption><p><italic><tp:taxon-name>Fontidessus</tp:taxon-name></italic> species, dorsal habitus. <bold>1</bold> <italic><tp:taxon-name>Fontidessus microphthalmus</tp:taxon-name></italic> <bold>2</bold> <italic><tp:taxon-name>Fontidessus bettae</tp:taxon-name></italic> <bold>3</bold> <italic><tp:taxon-name>Fontidessus bettae</tp:taxon-name></italic> <bold>4–5</bold> <italic><tp:taxon-name>Fontidessus toboganensis</tp:taxon-name></italic> <bold>4</bold> Suriname specimen <bold>5</bold> Venezuela specimen <bold>6</bold> <italic><tp:taxon-name>Fontidessus christineae</tp:taxon-name></italic> <bold>7–8</bold> <italic><tp:taxon-name>Fontidessus ornatus</tp:taxon-name></italic> <bold>7</bold> Suriname specimen <bold>8</bold> Venezuela specimen <bold>9</bold> <italic><tp:taxon-name>Fontidessus wheeleri</tp:taxon-name></italic>. Scale = 1.0 mm.</p></caption><graphic xmlns:xlink="http://www.w3.org/1999/xlink" xlink:href="zookeys-426-065-g001.jpg" position="float" orientation="portrait" xlink:type="simple"/></fig><fig id="F2" position="float" orientation="portrait"><label>Figures 10–23.</label><caption><p><italic><tp:taxon-name>Fontidessus</tp:taxon-name></italic> species. <bold>10–16</bold> prosternal process <bold>10</bold> <italic><tp:taxon-name>Fontidessus microphthalmus</tp:taxon-name></italic> <bold>11</bold> <italic><tp:taxon-name>Fontidessus aquarupe</tp:taxon-name></italic> <bold>12</bold> <italic><tp:taxon-name>Fontidessus bettae</tp:taxon-name></italic> <bold>13</bold> <italic><tp:taxon-name>Fontidessus toboganensis</tp:taxon-name></italic> <bold>14</bold> <italic><tp:taxon-name>Fontidessus christineae</tp:taxon-name></italic> <bold>15</bold> <italic><tp:taxon-name>Fontidessus ornatus</tp:taxon-name></italic> <bold>16</bold> <italic><tp:taxon-name>Fontidessus wheeleri</tp:taxon-name></italic> <bold>17–23</bold> left metatrochanter and metafemur, anterior aspect <bold>17</bold> <italic><tp:taxon-name>Fontidessus microphthalmus</tp:taxon-name></italic> <bold>18</bold> <italic><tp:taxon-name>Fontidessus bettae</tp:taxon-name></italic> <bold>19</bold> <italic><tp:taxon-name>Fontidessus toboganensis</tp:taxon-name></italic> <bold>20</bold> <italic><tp:taxon-name>Fontidessus christineae</tp:taxon-name></italic> <bold>21</bold> <italic><tp:taxon-name>Fontidessus ornatus</tp:taxon-name></italic>. 22, <italic><tp:taxon-name>Fontidessus wheeleri</tp:taxon-name></italic>.</p></caption><graphic xmlns:xlink="http://www.w3.org/1999/xlink" xlink:href="zookeys-426-065-g002.jpg" position="float" orientation="portrait" xlink:type="simple"/></fig><fig id="F3" position="float" orientation="portrait"><label>Figures 24–30.</label><caption><p><italic><tp:taxon-name>Fontidessus</tp:taxon-name></italic> species, aedeagi. <bold>24</bold> <italic><tp:taxon-name>Fontidessus microphthalmus</tp:taxon-name></italic>; A, median lobe and lateral lobes, dorsal aspect, lateral lobes in gray; B, median lobe, right lateral aspect <bold>25–30</bold> A, median lobe and right lateral lobe, dorsal aspect; B, ventral sclerite of median lobe; C, median lobe, right lateral aspect; D, right lateral lobe, right lateral aspect <bold>25</bold> <italic><tp:taxon-name>Fontidessus aquarupe</tp:taxon-name></italic> <bold>26</bold> <italic><tp:taxon-name>Fontidessus bettae</tp:taxon-name></italic> <bold>27</bold> <italic><tp:taxon-name>Fontidessus toboganensis</tp:taxon-name></italic> <bold>28</bold> <italic><tp:taxon-name>Fontidessus christineae</tp:taxon-name></italic> <bold>29</bold> <italic><tp:taxon-name>Fontidessus ornatus</tp:taxon-name></italic> <bold>30</bold> <italic><tp:taxon-name>Fontidessus wheeleri</tp:taxon-name></italic>.</p></caption><graphic xmlns:xlink="http://www.w3.org/1999/xlink" xlink:href="zookeys-426-065-g003.jpg" position="float" orientation="portrait" xlink:type="simple"/></fig><fig id="F4" position="float" orientation="portrait"><label>Figures 31–33.</label><caption><p><italic><tp:taxon-name>Fontidessus</tp:taxon-name></italic> species, distributions. Pink area indicates Guiana Shield craton.</p></caption><graphic xmlns:xlink="http://www.w3.org/1999/xlink" xlink:href="zookeys-426-065-g004.jpg" position="float" orientation="portrait" xlink:type="simple"/></fig><fig id="F5" position="float" orientation="portrait"><label>Figures 34–36.</label><caption><p><italic><tp:taxon-name>Fontidessus</tp:taxon-name></italic> species, habitat. <bold>34</bold> collection site for paratypes of <italic><tp:taxon-name>Fontidessus microphthalmus</tp:taxon-name></italic> (SR12–0324–01A) <bold>35</bold> collection site for paratypes of <italic><tp:taxon-name>Fontidessus christineae</tp:taxon-name></italic> (SR12–0324–01C) <bold>36</bold> type locality for <italic><tp:taxon-name>Fontidessus bettae</tp:taxon-name></italic> (VZ10–0716–03B).</p></caption><graphic xmlns:xlink="http://www.w3.org/1999/xlink" xlink:href="zookeys-426-065-g005.jpg" position="float" orientation="portrait" xlink:type="simple"/></fig></tp:treatment-sec></tp:taxon-treatment>
