# Supplementary material for: Review of the genus Fontidessus Miller & Spangler, 2008 (Coleoptera, Dytiscidae, Hydroporinae, Bidessini) with description of four new species
Source: Zookeys. 2014 Jul 17;(426):65–85. doi: 10.3897/zookeys.426.7217 (PMC4137291; doi:10.3897/zookeys.426.7217)
Supplement: XML Treatment for Fontidessus aquarupe [file zookeys.426.7217-treatment3.xml]

<!DOCTYPE tp:taxon-treatment
  PUBLIC "-//TaxonX//DTD Taxonomic Treatment Publishing DTD v0 20100105//EN" "tax-treatment-NSO.dtd">
<tp:taxon-treatment xmlns:tp="http://www.plazi.org/taxpub"><tp:treatment-meta><kwd-group><label>Taxon classification</label><kwd><named-content content-type="kingdom">Animalia</named-content></kwd><kwd><named-content content-type="order">Coleoptera</named-content></kwd><kwd><named-content content-type="family">Dytiscidae</named-content></kwd></kwd-group><mixed-citation publication-type="journal"><person-group><name><surname>Miller</surname><given-names>Kelly B.</given-names></name><name><surname>Montano</surname><given-names>Elizabeth T.</given-names></name></person-group><article-title>Review of the genus <italic>Fontidessus</italic> Miller &amp; Spangler, 2008 (Coleoptera, Dytiscidae, Hydroporinae, Bidessini) with description of four new species</article-title><source>Zookeys</source><day>17</day><month>7</month><year>2014</year><volume>2014</volume><issue>426</issue><fpage>65</fpage><lpage>85</lpage><pub-id pub-id-type="doi">10.3897/zookeys.426.7217</pub-id></mixed-citation></tp:treatment-meta><tp:nomenclature><tp:taxon-name>
                        <tp:taxon-name-part taxon-name-part-type="genus">Fontidessus</tp:taxon-name-part>
                        <tp:taxon-name-part taxon-name-part-type="species">aquarupe</tp:taxon-name-part>
                        <object-id xmlns:xlink="http://www.w3.org/1999/xlink" content-type="zoobank" xlink:type="simple">http://zoobank.org/99100604-1FF8-4FC9-B864-4D5D2A544310</object-id>
                    </tp:taxon-name><tp:taxon-authority>Miller &amp; Montano</tp:taxon-authority><tp:taxon-status xmlns:xlink="http://www.w3.org/1999/xlink" xlink:type="simple">sp. n.</tp:taxon-status><xref ref-type="fig" rid="F1">Figs 2</xref><xref ref-type="fig" rid="F2">, 10</xref><xref ref-type="fig" rid="F2">, 17</xref><xref ref-type="fig" rid="F3">, 24</xref><xref ref-type="fig" rid="F4">, 32</xref></tp:nomenclature><tp:treatment-sec sec-type="Type locality"><title>Type locality.</title><p>Guyana, Region IX, Kusad Mts, Mokoro Creek, <named-content xmlns:xlink="http://www.w3.org/1999/xlink" content-type="dwc:verbatimCoordinates" xlink:type="simple">2°48.531'N, 59°51.900'W</named-content>.</p><!--PageBreak--></tp:treatment-sec><tp:treatment-sec sec-type="Diagnosis"><title>Diagnosis.</title><p><italic><tp:taxon-name>Fontidessus aquarupe</tp:taxon-name></italic> is small (TL = 1.5–1.7 mm), but larger than all <italic><tp:taxon-name>Fontidessus</tp:taxon-name></italic> species except <italic><tp:taxon-name>Fontidessus toboganensis</tp:taxon-name></italic> and <italic><tp:taxon-name>Fontidessus bettae</tp:taxon-name></italic>, which are comparable in size (<xref ref-type="fig" rid="F1">Figs 1–5</xref>). The dorsum is dark with diffuse yellow maculae on the pronotum and elytron. The male genitalia are distinctive. The median lobe is broad and apically broadly pointed and curved dorsad (<xref ref-type="fig" rid="F3">Fig. 24A, C</xref>). The ventral sclerite is long and broad, and apically subtruncate with distinct lateral pointed lobes (<xref ref-type="fig" rid="F3">Fig. 24B</xref>). The lateral lobes are basally broad and apically are elongate and slender (<xref ref-type="fig" rid="F3">Fig. 25A, D</xref>). The prosternal process is relatively broad, flattened and apically narrowly rounded (<xref ref-type="fig" rid="F2">Fig. 11</xref>).</p></tp:treatment-sec><tp:treatment-sec sec-type="Description"><title>Description.</title><p><italic>Measurements</italic>. TL = 1.5–1.7 mm, GW = 0.9–1.0 mm, PW = 0.8–0.9 mm, HW = 0.5–0.6 mm, EW = 0.3-0.4 mm, TL/GW = 1.7, HW/EW = 1.5–1.6. Body (<xref ref-type="fig" rid="F1">Fig. 2</xref>) oval, robust, dorsoventrally somewhat compressed; lateral outline nearly continuous between pronotum and elytron; lateral margins of pronotum evenly curved; lateral margins of elytron evenly and broadly curved.</p><p><italic>Coloration</italic>. Head dark brown; pronotum dark brown, black along anterior and posterior margins, with yellow transverse macula on each side anterior to middle (<xref ref-type="fig" rid="F1">Fig. 2</xref>); elytron brown with diffuse pale areas anteriorly and with posterior extensions along lateral margins and near suture, apex with triangular pale area (<xref ref-type="fig" rid="F1">Fig. 2</xref>). Ventral surfaces black to dark red-brown except prothorax, including prosternal process, yellow; antennae and appendages yellow to yellow-brown.</p><p><italic>Sculpture and structure</italic>. Head with very fine, inconspicuous, irregular punctation, surface between punctures shiny with distinct microreticulation comprised of minute, isodiametric cells; eyes medium in size (<xref ref-type="fig" rid="F1">Fig. 2</xref>, HW/EW = 1.5–1.6). Pronotal surface similar to head; with posterior angles obtuse; lateral bead narrow, of even width throughout, lateral margins weakly curved; pronotal striae fine, extending nearly 1/2 distance across pronotum (<xref ref-type="fig" rid="F1">Fig. 2</xref>). Elytron with anterolateral angle obtuse, not extended anteriorly (<xref ref-type="fig" rid="F1">Fig. 2</xref>); surface similar to pronotum, covered with fine microreticulation. Prosternal process moderately narrow, flattened, lateral margins posteriorly convergent, apex of process narrowly rounded (<xref ref-type="fig" rid="F2">Fig. 11</xref>); metacoxal process with lateral lobe minute. Pro- and mesotarsi relatively narrow in both male and female, but slightly broader in male. Metatrochanter extremely large relative to metafemur (<xref ref-type="fig" rid="F2">Fig. 18</xref>).</p><p><italic>Male genitalia</italic>. Median lobe in dorsal aspect elongate, broad, apically abruptly constricted, terminating in two elongate, narrow rami with medial deep, narrow emargination, apex with inconspicuous, diaphanous lobes laterally (<xref ref-type="fig" rid="F3">Fig. 25A</xref>); in lateral aspect slender, elongate, conspicuously recurved with apical portion very slender and apically narrowly pointed (<xref ref-type="fig" rid="F3">Fig. 25C</xref>); with elongate ventral sclerite that is broad and apically truncate, terminating in pointed lobes laterally (<xref ref-type="fig" rid="F3">Fig. 25B</xref>). Lateral lobes elongate, apically abruptly sinuate, basally broad (<xref ref-type="fig" rid="F3">Fig. 25D</xref>).</p></tp:treatment-sec><tp:treatment-sec sec-type="Variation"><title>Variation.</title><p>Specimens vary in the extent of dorsal coloration, particularly the extent to which the anterior diffuse elytral macula extends posteriorly along the lateral and sutural margins.</p></tp:treatment-sec><tp:treatment-sec sec-type="Etymology"><title>Etymology.</title><p>This species is named <italic>aquarupe</italic> from the Latin, <italic>aqua</italic>, meaning “water”, and <italic>rupe</italic>, meaning “rock” or “cliff” since specimens are known from hygropetric habitats.</p><!--PageBreak--><!--PageBreak--></tp:treatment-sec><tp:treatment-sec sec-type="Distribution and habitat"><title>Distribution and habitat.</title><p><italic><tp:taxon-name>Fontidessus aquarupe</tp:taxon-name></italic> is known only from seepages and wet rocks near a single site in the Kusad Mountains of southwestern Guaya (<xref ref-type="fig" rid="F4">Fig. 32</xref>).</p></tp:treatment-sec><tp:treatment-sec sec-type="Material examined"><title>Material examined.</title><p>Holotype in CSBD: male labeled, “GUYANA: Regions IX <named-content xmlns:xlink="http://www.w3.org/1999/xlink" content-type="dwc:verbatimCoordinates" xlink:type="simple">2°48.531'N, 59°51.900'W</named-content>, 170m Kusad Mts., large seepage nr. Basecamp: on wet rocks leg. A. Short &amp; W. Washington GY13-1024-03C/ SEMC1047996 KUNHM-ENT [barcode label]/ HOLOTYPE: <italic><tp:taxon-name>Fontidessus aquarupe</tp:taxon-name></italic> Miller &amp; Montano, 2014 [red label with black line border]”. Paratypes: 69 labeled same as holotype except “…/PARATYPE: <italic><tp:taxon-name>Fontidessus aquarupe</tp:taxon-name></italic> Miller &amp; Montano, 2014 [blue label with black line border]”; 69 labeled, “GUYANA: Region IX <named-content xmlns:xlink="http://www.w3.org/1999/xlink" content-type="dwc:verbatimCoordinates" xlink:type="simple">2°48.531'N, 59°51.900'W</named-content> 170m Kusad Mts., Mokoro Creek main seepage area leg. Short, Isaacs, Salisbury 27.x.2013; GY13-1027-03B /PARATYPE: <italic><tp:taxon-name>Fontidessus aquarupe</tp:taxon-name></italic> Miller &amp; Montano, 2014 [blue label with black line border]”.</p></tp:treatment-sec><tp:treatment-sec><!--Section generated to contain objects referenced in tp:taxon-treatment.--><fig id="F1" position="float" orientation="portrait"><label>Figures 1–9.</label><caption><p><italic><tp:taxon-name>Fontidessus</tp:taxon-name></italic> species, dorsal habitus. <bold>1</bold> <italic><tp:taxon-name>Fontidessus microphthalmus</tp:taxon-name></italic> <bold>2</bold> <italic><tp:taxon-name>Fontidessus bettae</tp:taxon-name></italic> <bold>3</bold> <italic><tp:taxon-name>Fontidessus bettae</tp:taxon-name></italic> <bold>4–5</bold> <italic><tp:taxon-name>Fontidessus toboganensis</tp:taxon-name></italic> <bold>4</bold> Suriname specimen <bold>5</bold> Venezuela specimen <bold>6</bold> <italic><tp:taxon-name>Fontidessus christineae</tp:taxon-name></italic> <bold>7–8</bold> <italic><tp:taxon-name>Fontidessus ornatus</tp:taxon-name></italic> <bold>7</bold> Suriname specimen <bold>8</bold> Venezuela specimen <bold>9</bold> <italic><tp:taxon-name>Fontidessus wheeleri</tp:taxon-name></italic>. Scale = 1.0 mm.</p></caption><graphic xmlns:xlink="http://www.w3.org/1999/xlink" xlink:href="zookeys-426-065-g001.jpg" position="float" orientation="portrait" xlink:type="simple"/></fig><fig id="F2" position="float" orientation="portrait"><label>Figures 10–23.</label><caption><p><italic><tp:taxon-name>Fontidessus</tp:taxon-name></italic> species. <bold>10–16</bold> prosternal process <bold>10</bold> <italic><tp:taxon-name>Fontidessus microphthalmus</tp:taxon-name></italic> <bold>11</bold> <italic><tp:taxon-name>Fontidessus aquarupe</tp:taxon-name></italic> <bold>12</bold> <italic><tp:taxon-name>Fontidessus bettae</tp:taxon-name></italic> <bold>13</bold> <italic><tp:taxon-name>Fontidessus toboganensis</tp:taxon-name></italic> <bold>14</bold> <italic><tp:taxon-name>Fontidessus christineae</tp:taxon-name></italic> <bold>15</bold> <italic><tp:taxon-name>Fontidessus ornatus</tp:taxon-name></italic> <bold>16</bold> <italic><tp:taxon-name>Fontidessus wheeleri</tp:taxon-name></italic> <bold>17–23</bold> left metatrochanter and metafemur, anterior aspect <bold>17</bold> <italic><tp:taxon-name>Fontidessus microphthalmus</tp:taxon-name></italic> <bold>18</bold> <italic><tp:taxon-name>Fontidessus bettae</tp:taxon-name></italic> <bold>19</bold> <italic><tp:taxon-name>Fontidessus toboganensis</tp:taxon-name></italic> <bold>20</bold> <italic><tp:taxon-name>Fontidessus christineae</tp:taxon-name></italic> <bold>21</bold> <italic><tp:taxon-name>Fontidessus ornatus</tp:taxon-name></italic>. 22, <italic><tp:taxon-name>Fontidessus wheeleri</tp:taxon-name></italic>.</p></caption><graphic xmlns:xlink="http://www.w3.org/1999/xlink" xlink:href="zookeys-426-065-g002.jpg" position="float" orientation="portrait" xlink:type="simple"/></fig><fig id="F3" position="float" orientation="portrait"><label>Figures 24–30.</label><caption><p><italic><tp:taxon-name>Fontidessus</tp:taxon-name></italic> species, aedeagi. <bold>24</bold> <italic><tp:taxon-name>Fontidessus microphthalmus</tp:taxon-name></italic>; A, median lobe and lateral lobes, dorsal aspect, lateral lobes in gray; B, median lobe, right lateral aspect <bold>25–30</bold> A, median lobe and right lateral lobe, dorsal aspect; B, ventral sclerite of median lobe; C, median lobe, right lateral aspect; D, right lateral lobe, right lateral aspect <bold>25</bold> <italic><tp:taxon-name>Fontidessus aquarupe</tp:taxon-name></italic> <bold>26</bold> <italic><tp:taxon-name>Fontidessus bettae</tp:taxon-name></italic> <bold>27</bold> <italic><tp:taxon-name>Fontidessus toboganensis</tp:taxon-name></italic> <bold>28</bold> <italic><tp:taxon-name>Fontidessus christineae</tp:taxon-name></italic> <bold>29</bold> <italic><tp:taxon-name>Fontidessus ornatus</tp:taxon-name></italic> <bold>30</bold> <italic><tp:taxon-name>Fontidessus wheeleri</tp:taxon-name></italic>.</p></caption><graphic xmlns:xlink="http://www.w3.org/1999/xlink" xlink:href="zookeys-426-065-g003.jpg" position="float" orientation="portrait" xlink:type="simple"/></fig><fig id="F4" position="float" orientation="portrait"><label>Figures 31–33.</label><caption><p><italic><tp:taxon-name>Fontidessus</tp:taxon-name></italic> species, distributions. Pink area indicates Guiana Shield craton.</p></caption><graphic xmlns:xlink="http://www.w3.org/1999/xlink" xlink:href="zookeys-426-065-g004.jpg" position="float" orientation="portrait" xlink:type="simple"/></fig></tp:treatment-sec></tp:taxon-treatment>
