# Supplementary material for: Review of the genus Fontidessus Miller & Spangler, 2008 (Coleoptera, Dytiscidae, Hydroporinae, Bidessini) with description of four new species
Source: Zookeys. 2014 Jul 17;(426):65–85. doi: 10.3897/zookeys.426.7217 (PMC4137291; doi:10.3897/zookeys.426.7217)
Supplement: XML Treatment for Fontidessus bettae [file zookeys.426.7217-treatment4.xml]

<!DOCTYPE tp:taxon-treatment
  PUBLIC "-//TaxonX//DTD Taxonomic Treatment Publishing DTD v0 20100105//EN" "tax-treatment-NSO.dtd">
<tp:taxon-treatment xmlns:tp="http://www.plazi.org/taxpub"><tp:treatment-meta><kwd-group><label>Taxon classification</label><kwd><named-content content-type="kingdom">Animalia</named-content></kwd><kwd><named-content content-type="order">Coleoptera</named-content></kwd><kwd><named-content content-type="family">Dytiscidae</named-content></kwd></kwd-group><mixed-citation publication-type="journal"><person-group><name><surname>Miller</surname><given-names>Kelly B.</given-names></name><name><surname>Montano</surname><given-names>Elizabeth T.</given-names></name></person-group><article-title>Review of the genus <italic>Fontidessus</italic> Miller &amp; Spangler, 2008 (Coleoptera, Dytiscidae, Hydroporinae, Bidessini) with description of four new species</article-title><source>Zookeys</source><day>17</day><month>7</month><year>2014</year><volume>2014</volume><issue>426</issue><fpage>65</fpage><lpage>85</lpage><pub-id pub-id-type="doi">10.3897/zookeys.426.7217</pub-id></mixed-citation></tp:treatment-meta><tp:nomenclature><tp:taxon-name>
                        <tp:taxon-name-part taxon-name-part-type="genus">Fontidessus</tp:taxon-name-part>
                        <tp:taxon-name-part taxon-name-part-type="species">bettae</tp:taxon-name-part>
                        <object-id xmlns:xlink="http://www.w3.org/1999/xlink" content-type="zoobank" xlink:type="simple">http://zoobank.org/6D39FB62-9AC2-4DC5-B43A-C2001DCCD350</object-id>
                    </tp:taxon-name><tp:taxon-authority>Miller &amp; Montano</tp:taxon-authority><tp:taxon-status xmlns:xlink="http://www.w3.org/1999/xlink" xlink:type="simple">sp. n.</tp:taxon-status><xref ref-type="fig" rid="F1">Figs 3</xref><xref ref-type="fig" rid="F2">, 12</xref><xref ref-type="fig" rid="F2">, 19</xref><xref ref-type="fig" rid="F3">, 26</xref><xref ref-type="fig" rid="F4">, 31</xref><xref ref-type="fig" rid="F5">, 35</xref></tp:nomenclature><tp:treatment-sec sec-type="Type locality"><title>Type locality.</title><p>Venezuela, Bolivar State, Gran Sabana, E Pauji, Salto Catedral, <named-content xmlns:xlink="http://www.w3.org/1999/xlink" content-type="dwc:verbatimCoordinates" xlink:type="simple">4°31'19.1"N, 61°31'34.0"W</named-content>.</p></tp:treatment-sec><tp:treatment-sec sec-type="Diagnosis"><title>Diagnosis.</title><p><italic><tp:taxon-name>Fontidessus bettae</tp:taxon-name></italic> is small (TL = 1.4 mm), but larger than all species except <italic><tp:taxon-name>Fontidessus toboganensis</tp:taxon-name></italic>, <italic><tp:taxon-name>Fontidessus aquarupe</tp:taxon-name></italic>, and <italic><tp:taxon-name>Fontidessus microphthalmus</tp:taxon-name></italic>, which are comparable in size (<xref ref-type="fig" rid="F1">Figs 1–5</xref>). The dorsal maculae are distinctive. The elytron has a transverse, well-demarcated yellow macula near the anterior margin and a smaller, subapical yellow macula (<xref ref-type="fig" rid="F1">Fig. 3</xref>). The anterior macula does not have medial or lateral posterior extensions along the disc (<xref ref-type="fig" rid="F1">Fig. 3</xref>) as is often the case in <italic><tp:taxon-name>Fontidessus tambopaticus</tp:taxon-name></italic> (<xref ref-type="fig" rid="F1">Fig. 5</xref>). The eyes in <italic><tp:taxon-name>Fontidessus bettae</tp:taxon-name></italic> are larger (<xref ref-type="fig" rid="F1">Fig. 3</xref>, HW/EW = 1.5–1.6) than in <italic><tp:taxon-name>Fontidessus microphthalmus</tp:taxon-name></italic> (<xref ref-type="fig" rid="F1">Fig. 1</xref>, HW/EW = 1.4–1.5). The male median lobe terminates in a narrow, pointed apex with only small lateral hyaline lobes (<xref ref-type="fig" rid="F3">Fig. 26</xref>).</p></tp:treatment-sec><tp:treatment-sec sec-type="Description"><title>Description.</title><p><italic>Measurements</italic>. TL = 1.4–1.5 mm, GW = 0.9 mm, PW = 0.7 mm, HW = 0.4–0.5 mm, EW = 0.3 mm, TL/GW = 1.7–1.8, HW/EW = 1.5–1.6. Body (<xref ref-type="fig" rid="F1">Fig. 3</xref>) broadly oval; lateral outline nearly continuous between pronotum and elytron; lateral margins of pronotum gently curved; lateral margins of elytron evenly and gently curved.</p><p><italic>Coloration</italic>. Head brown, pronotum dark brown along anterior and posterior margins with prominent yellow transverse region near anterior margin, darker yellow brown medially (<xref ref-type="fig" rid="F1">Fig. 3</xref>); elytron brown with distinct, well-defined, yellow, transverse but slightly oblique macula near base and yellow triangular shaped macula near apex (<xref ref-type="fig" rid="F1">Fig. 3</xref>). Ventral surfaces of thorax and abdomen dark brown to black except prosternum, prosternal process, propleuron and pronotal epipleuron yellow-brown; appendages yellow to yellow-brown.</p><!--PageBreak--><!--PageBreak--><p><italic>Sculpture and structure</italic>. Head with very fine, inconspicuous, irregular punctation, surface between punctures shiny with distinct microsculpture in the form of small cells; eyes medium in size (<xref ref-type="fig" rid="F1">Fig. 3</xref>, HW/EW = 1.5–1.6). Pronotal surface similar to that of head; with posterior angles obtuse; lateral bead narrow, of even width throughout; pronotal striae finely incised, extending nearly 1/2 distance across pronotum (<xref ref-type="fig" rid="F1">Fig. 3</xref>). Elytron with anterolateral angle obtuse, not extended anteriorly (<xref ref-type="fig" rid="F1">Fig. 3</xref>); surface similar to pronotum. Prosternal process moderately broad, lateral margins evenly curved, apex of process narrowly rounded (<xref ref-type="fig" rid="F2">Fig. 12</xref>); metacoxae impunctate, but with distinct microreticulation; metacoxal process with lateral lobe minute. Pro- and mesotarsi relatively narrow in both male and female, but slightly broader in male. Metatrochanter very large in relation to metafemur (<xref ref-type="fig" rid="F2">Fig. 19</xref>).</p><p><italic>Male genitalia</italic>. Median lobe in dorsal aspect broad basally, with lateral margins approximately evenly tapered to extremely slender, bifid apex, with small, but distinctive, hyaline lobes laterally (<xref ref-type="fig" rid="F3">Fig. 26A</xref>); in lateral aspect moderately broad basally, apical portion moderately straight, lateral margins evenly tapered to extremely slender apex (<xref ref-type="fig" rid="F3">Fig. 26C</xref>); with broad, rounded dorsal sclerite (<xref ref-type="fig" rid="F3">Fig. 26B</xref>). Lateral lobe in lateral aspect broad basally, apical segment slender and moderately straight (<xref ref-type="fig" rid="F3">Figs 26D</xref>).</p></tp:treatment-sec><tp:treatment-sec sec-type="Variation"><title>Variation.</title><p>There is some minor variation in the extent and distinctiveness of the dorsal maculae, but relatively little variation among the few specimens examined.</p></tp:treatment-sec><tp:treatment-sec sec-type="Etymology"><title>Etymology.</title><p>This species is named to honor the second author’s grandmother, Elizabeth (Betty) Baca, who deeply inspired her to live well and seek knowledge.</p></tp:treatment-sec><tp:treatment-sec sec-type="Distribution and habitat"><title>Distribution and habitat.</title><p><italic><tp:taxon-name>Fontidessus bettae</tp:taxon-name></italic> is known only from the type series in the Gran Sabana of Venezuela (<xref ref-type="fig" rid="F4">Fig. 31</xref>). It was collected from “waterfall seeps”, a hygropetric habitat along the margin of a waterfall (<xref ref-type="fig" rid="F5">Fig. 35</xref>).</p></tp:treatment-sec><tp:treatment-sec sec-type="Material examined"><title>Material examined.</title><p>Holotype in MIZA: male labeled, “VENEZUELA: Bolivar State <named-content xmlns:xlink="http://www.w3.org/1999/xlink" content-type="dwc:verbatimCoordinates" xlink:type="simple">4°31'19.1"N, 61°31'34.0"W</named-content>, 860 m Gran Sabana, E Pauji. Salto Catedral 16.vii.2010 leg. Short &amp; Tellez waterfall seeps; VZ10–0716–03B/ HOLOTYPE: <italic><tp:taxon-name>Fontidessus bettae</tp:taxon-name></italic> Miller &amp; Montano, 2014 [red label with black line border]”. Paratypes: 19 labeled same as holotype except “…/PARATYPE: <italic><tp:taxon-name>Fontidessus bettae</tp:taxon-name></italic> Miller &amp; Montano, 2014 [blue label with black line border]”.</p></tp:treatment-sec><tp:treatment-sec><!--Section generated to contain objects referenced in tp:taxon-treatment.--><fig id="F1" position="float" orientation="portrait"><label>Figures 1–9.</label><caption><p><italic><tp:taxon-name>Fontidessus</tp:taxon-name></italic> species, dorsal habitus. <bold>1</bold> <italic><tp:taxon-name>Fontidessus microphthalmus</tp:taxon-name></italic> <bold>2</bold> <italic><tp:taxon-name>Fontidessus bettae</tp:taxon-name></italic> <bold>3</bold> <italic><tp:taxon-name>Fontidessus bettae</tp:taxon-name></italic> <bold>4–5</bold> <italic><tp:taxon-name>Fontidessus toboganensis</tp:taxon-name></italic> <bold>4</bold> Suriname specimen <bold>5</bold> Venezuela specimen <bold>6</bold> <italic><tp:taxon-name>Fontidessus christineae</tp:taxon-name></italic> <bold>7–8</bold> <italic><tp:taxon-name>Fontidessus ornatus</tp:taxon-name></italic> <bold>7</bold> Suriname specimen <bold>8</bold> Venezuela specimen <bold>9</bold> <italic><tp:taxon-name>Fontidessus wheeleri</tp:taxon-name></italic>. Scale = 1.0 mm.</p></caption><graphic xmlns:xlink="http://www.w3.org/1999/xlink" xlink:href="zookeys-426-065-g001.jpg" position="float" orientation="portrait" xlink:type="simple"/></fig><fig id="F2" position="float" orientation="portrait"><label>Figures 10–23.</label><caption><p><italic><tp:taxon-name>Fontidessus</tp:taxon-name></italic> species. <bold>10–16</bold> prosternal process <bold>10</bold> <italic><tp:taxon-name>Fontidessus microphthalmus</tp:taxon-name></italic> <bold>11</bold> <italic><tp:taxon-name>Fontidessus aquarupe</tp:taxon-name></italic> <bold>12</bold> <italic><tp:taxon-name>Fontidessus bettae</tp:taxon-name></italic> <bold>13</bold> <italic><tp:taxon-name>Fontidessus toboganensis</tp:taxon-name></italic> <bold>14</bold> <italic><tp:taxon-name>Fontidessus christineae</tp:taxon-name></italic> <bold>15</bold> <italic><tp:taxon-name>Fontidessus ornatus</tp:taxon-name></italic> <bold>16</bold> <italic><tp:taxon-name>Fontidessus wheeleri</tp:taxon-name></italic> <bold>17–23</bold> left metatrochanter and metafemur, anterior aspect <bold>17</bold> <italic><tp:taxon-name>Fontidessus microphthalmus</tp:taxon-name></italic> <bold>18</bold> <italic><tp:taxon-name>Fontidessus bettae</tp:taxon-name></italic> <bold>19</bold> <italic><tp:taxon-name>Fontidessus toboganensis</tp:taxon-name></italic> <bold>20</bold> <italic><tp:taxon-name>Fontidessus christineae</tp:taxon-name></italic> <bold>21</bold> <italic><tp:taxon-name>Fontidessus ornatus</tp:taxon-name></italic>. 22, <italic><tp:taxon-name>Fontidessus wheeleri</tp:taxon-name></italic>.</p></caption><graphic xmlns:xlink="http://www.w3.org/1999/xlink" xlink:href="zookeys-426-065-g002.jpg" position="float" orientation="portrait" xlink:type="simple"/></fig><fig id="F3" position="float" orientation="portrait"><label>Figures 24–30.</label><caption><p><italic><tp:taxon-name>Fontidessus</tp:taxon-name></italic> species, aedeagi. <bold>24</bold> <italic><tp:taxon-name>Fontidessus microphthalmus</tp:taxon-name></italic>; A, median lobe and lateral lobes, dorsal aspect, lateral lobes in gray; B, median lobe, right lateral aspect <bold>25–30</bold> A, median lobe and right lateral lobe, dorsal aspect; B, ventral sclerite of median lobe; C, median lobe, right lateral aspect; D, right lateral lobe, right lateral aspect <bold>25</bold> <italic><tp:taxon-name>Fontidessus aquarupe</tp:taxon-name></italic> <bold>26</bold> <italic><tp:taxon-name>Fontidessus bettae</tp:taxon-name></italic> <bold>27</bold> <italic><tp:taxon-name>Fontidessus toboganensis</tp:taxon-name></italic> <bold>28</bold> <italic><tp:taxon-name>Fontidessus christineae</tp:taxon-name></italic> <bold>29</bold> <italic><tp:taxon-name>Fontidessus ornatus</tp:taxon-name></italic> <bold>30</bold> <italic><tp:taxon-name>Fontidessus wheeleri</tp:taxon-name></italic>.</p></caption><graphic xmlns:xlink="http://www.w3.org/1999/xlink" xlink:href="zookeys-426-065-g003.jpg" position="float" orientation="portrait" xlink:type="simple"/></fig><fig id="F4" position="float" orientation="portrait"><label>Figures 31–33.</label><caption><p><italic><tp:taxon-name>Fontidessus</tp:taxon-name></italic> species, distributions. Pink area indicates Guiana Shield craton.</p></caption><graphic xmlns:xlink="http://www.w3.org/1999/xlink" xlink:href="zookeys-426-065-g004.jpg" position="float" orientation="portrait" xlink:type="simple"/></fig><fig id="F5" position="float" orientation="portrait"><label>Figures 34–36.</label><caption><p><italic><tp:taxon-name>Fontidessus</tp:taxon-name></italic> species, habitat. <bold>34</bold> collection site for paratypes of <italic><tp:taxon-name>Fontidessus microphthalmus</tp:taxon-name></italic> (SR12–0324–01A) <bold>35</bold> collection site for paratypes of <italic><tp:taxon-name>Fontidessus christineae</tp:taxon-name></italic> (SR12–0324–01C) <bold>36</bold> type locality for <italic><tp:taxon-name>Fontidessus bettae</tp:taxon-name></italic> (VZ10–0716–03B).</p></caption><graphic xmlns:xlink="http://www.w3.org/1999/xlink" xlink:href="zookeys-426-065-g005.jpg" position="float" orientation="portrait" xlink:type="simple"/></fig></tp:treatment-sec></tp:taxon-treatment>
