# Supplementary material for: Review of the genus Fontidessus Miller & Spangler, 2008 (Coleoptera, Dytiscidae, Hydroporinae, Bidessini) with description of four new species
Source: Zookeys. 2014 Jul 17;(426):65–85. doi: 10.3897/zookeys.426.7217 (PMC4137291; doi:10.3897/zookeys.426.7217)
Supplement: XML Treatment for Fontidessus toboganensis [file zookeys.426.7217-treatment5.xml]

<!DOCTYPE tp:taxon-treatment
  PUBLIC "-//TaxonX//DTD Taxonomic Treatment Publishing DTD v0 20100105//EN" "tax-treatment-NSO.dtd">
<tp:taxon-treatment xmlns:tp="http://www.plazi.org/taxpub"><tp:treatment-meta><kwd-group><label>Taxon classification</label><kwd><named-content content-type="kingdom">Animalia</named-content></kwd><kwd><named-content content-type="order">Coleoptera</named-content></kwd><kwd><named-content content-type="family">Dytiscidae</named-content></kwd></kwd-group><mixed-citation publication-type="journal"><person-group><name><surname>Miller</surname><given-names>Kelly B.</given-names></name><name><surname>Montano</surname><given-names>Elizabeth T.</given-names></name></person-group><article-title>Review of the genus <italic>Fontidessus</italic> Miller &amp; Spangler, 2008 (Coleoptera, Dytiscidae, Hydroporinae, Bidessini) with description of four new species</article-title><source>Zookeys</source><day>17</day><month>7</month><year>2014</year><volume>2014</volume><issue>426</issue><fpage>65</fpage><lpage>85</lpage><pub-id pub-id-type="doi">10.3897/zookeys.426.7217</pub-id></mixed-citation></tp:treatment-meta><tp:nomenclature><tp:taxon-name>
                        <tp:taxon-name-part taxon-name-part-type="genus">Fontidessus</tp:taxon-name-part>
                        <tp:taxon-name-part taxon-name-part-type="species">toboganensis</tp:taxon-name-part>
                    </tp:taxon-name><tp:taxon-authority>Miller &amp; Spangler, 2008</tp:taxon-authority><xref ref-type="fig" rid="F1">Figs 4</xref><xref ref-type="fig" rid="F1">, 5</xref><xref ref-type="fig" rid="F2">, 13</xref><xref ref-type="fig" rid="F2">, 20</xref><xref ref-type="fig" rid="F3">, 27</xref><xref ref-type="fig" rid="F4">, 32</xref><tp:nomenclature-citation-list><tp:nomenclature-citation><tp:taxon-name>Fontidessus toboganensis</tp:taxon-name><comment> Miller &amp; Spangler, 2008: 48.</comment></tp:nomenclature-citation></tp:nomenclature-citation-list></tp:nomenclature><tp:treatment-sec sec-type="Type locality"><title>Type locality.</title><p>Venezuela, Territorio Federal Amazonas, 40km S Puerto Ayacucho, at El Tobogan, Coromoto.</p></tp:treatment-sec><tp:treatment-sec sec-type="Diagnosis"><title>Diagnosis.</title><p>Although small for diving beetles, this species is relatively large for the genus (<xref ref-type="fig" rid="F1">Figs 4</xref>, <xref ref-type="fig" rid="F1">5</xref>, TL = 1.5–1.6 mm). The prosternal process is moderately broad and parallel-sided and has the apex broadly truncate (<xref ref-type="fig" rid="F2">Fig. 13</xref>). The male genitalia are distinctive with the median lobe elongate, slender and broadly recurved in lateral aspect (<xref ref-type="fig" rid="F3">Fig. 27C</xref>). There is an elongate ventral sclerite that fits into the ventral groove of the median lobe (<xref ref-type="fig" rid="F3">Figs 27B, C</xref>). Specimens are variable in coloration with specimens from Suriname indistinctly marked with maculae (<xref ref-type="fig" rid="F1">Fig. 4</xref>) and specimens from Venezuela marked with diffuse but distinctive maculae on the elytra (<xref ref-type="fig" rid="F1">Fig. 5</xref>).</p><!--PageBreak--><!--PageBreak--></tp:treatment-sec><tp:treatment-sec sec-type="Redescription"><title>Redescription.</title><p><italic>Measurements</italic>. TL = 1.5–1.6 mm, GW = 0.8–0.9 mm, PW = 0.6–0.7 mm, HW = 0.4–0.5 mm, EW = 0.3–0.4 mm, TL/GW = 1.8–1.7, HW/EW = 1.6–1.7. Body (<xref ref-type="fig" rid="F1">Figs 4</xref>, <xref ref-type="fig" rid="F1">5</xref>) oval, elongate; lateral outline nearly continuous between pronotum and elytron; lateral margins of pronotum gently curved; lateral margins of elytron evenly and gently curved.</p><p><italic>Coloration</italic>. Head yellow brown, pronotum yellow brown, brown medially along posterior margin; elytron brown with the following yellow maculae: 1) a basal macula in a band extending from lateral to sutural margins, posterior margin of macula irregular, often with medial extension posteriorly along elytral suture, 2) a lateral longitudinal macula at humeral angle, 3) a narrow longitudinal macula along lateral margin medially, and 4) a subtriangular subapical macula (<xref ref-type="fig" rid="F1">Figs 4</xref>, <xref ref-type="fig" rid="F1">5</xref>). Many specimens with elytral maculae reduced or indistinct (<xref ref-type="fig" rid="F1">Fig. 4</xref>). Ventral surfaces of thorax and abdomen brown except prosternum, prosternal process, propleuron and pronotal epipleuron yellow-brown; appendages yellow to yellow-brown.</p><p><italic>Sculpture and structure</italic>. Head with very fine, inconspicuous, irregular punctation, surface between punctures shiny with indistinct microsculpture in the form of small cells; eyes medium in size (<xref ref-type="fig" rid="F1">Figs 4</xref>, <xref ref-type="fig" rid="F1">5</xref>, HW/EW = 1.6–1.7). Pronotal surface similar to that of head; with posterior angles obtuse; lateral bead narrow, of even width throughout; pronotal striae finely incised, extending nearly 1/2 distance across pronotum (<xref ref-type="fig" rid="F1">Figs 4</xref>, <xref ref-type="fig" rid="F1">5</xref>). Elytron with anterolateral angle obtuse, not extended anteriorly (<xref ref-type="fig" rid="F1">Figs 4</xref>, <xref ref-type="fig" rid="F1">5</xref>); surface similar to pronotum. Prosternal process broad, lateral margins subparallel, apex of process broadly rounded (<xref ref-type="fig" rid="F2">Fig. 13</xref>); metacoxal process with lateral lobe minute. Pro- and mesotarsi relatively narrow in both male and female, but slightly broader in male. Metatrochanter very large relative to metafemur (<xref ref-type="fig" rid="F2">Fig. 20</xref>).</p><p><italic>Male genitalia</italic>. Median lobe in dorsal aspect elongate, slender, apically terminating in two elongate, narrow rami with medial deep, narrow emargination, long apicies distinctly expanded laterally (<xref ref-type="fig" rid="F3">Fig. 27A</xref>); in lateral aspect slender, elongate, conspicuously recurved with apical portion very slender and apically narrowly pointed (<xref ref-type="fig" rid="F3">Fig. 27C</xref>); with elongate ventral sclerite that is pointed apically (<xref ref-type="fig" rid="F3">Fig. 27B</xref>). Lateral lobes elongate, apically slightly curved and narrowly rounded (<xref ref-type="fig" rid="F3">Fig. 27D</xref>).</p><p><italic>Female genitalia</italic>. Bursa copulatrix elongate and narrow; spermathecal duct long, slender, somewhat coiled, expanded before receptacle; receptacle small, about half size of spermatheca, intermediate duct between receptacle and spermatheca broad; spermatheca globular, spermathecal spine prominent, but not elongate; fertilization duct elongate, tightly curved in spiral, attaching to large fertilization sac; vagina elongate, moderately narrow; gonocoxae elongate, slender with abrupt, small, triangular expansion at apex.</p></tp:treatment-sec><tp:treatment-sec sec-type="Variation"><title>Variation.</title><p>This species exhibits considerable variability in the extent of yellow coloration on the dorsal surface. Specimens from Venezuela are usually heavily marked with yellow maculae and fasciae on the elytron and have the pronotum and head yellow (<xref ref-type="fig" rid="F1">Fig. 5</xref>). Specimens from Suriname, in contrast, have the elytral maculae reduced and very indistinct and the head and pronotum darker (<xref ref-type="fig" rid="F1">Fig. 4</xref>).</p></tp:treatment-sec><tp:treatment-sec sec-type="Distribution and habitat"><title>Distribution and habitat.</title><!--PageBreak--><p><italic><tp:taxon-name>Fontidessus toboganensis</tp:taxon-name></italic> is known from the extreme western margin of the Guayana Shield in the area around Puerto Ayacucho, Venezuela and from a few localities in Suriname (<xref ref-type="fig" rid="F4">Fig. 32</xref>). In both areas it is extremely common and abundant in hygropetric habitats. The broadly disjunct distribution and differences in coloration suggest the possibility that the two populations are different species, but the male genitalia are shaped the same and the body is similarly shaped and sized. This is similar to <italic><tp:taxon-name>Fontidessus ornatus</tp:taxon-name></italic> which is also darker and less maculate in eastern localities than in western ones, though that species is also known from localities in between.</p></tp:treatment-sec><tp:treatment-sec sec-type="Material examined"><title>Material examined.</title><p>~627 specimens from the following localities: <bold>VENEZUELA:</bold> Amazonas: 40km S Puerto Ayacucho, El Tobogan, Caño Coromoto <named-content xmlns:xlink="http://www.w3.org/1999/xlink" content-type="dwc:verbatimCoordinates" xlink:type="simple">5.38678°N, 67.61537°W</named-content>; nr Iboruwa: Tobogancito, <named-content xmlns:xlink="http://www.w3.org/1999/xlink" content-type="dwc:verbatimCoordinates" xlink:type="simple">5.8069°N, 67.43855°W</named-content>; Bolivar: Los Pijiguaos at rock outcrop, <named-content xmlns:xlink="http://www.w3.org/1999/xlink" content-type="dwc:verbatimCoordinates" xlink:type="simple">6.59361°N, 66.82063°W</named-content>. <bold>SURINAME:</bold> Sipaliwini District, Raleighfallen Nature Reserve plateau below Voltzberg, seepage, <named-content xmlns:xlink="http://www.w3.org/1999/xlink" content-type="dwc:verbatimCoordinates" xlink:type="simple">4.68276°N, 56.1877°W</named-content>. Sipaliwini District, Tafelberg Summit, nr Augustus Creek Camp, large seepage area, <named-content xmlns:xlink="http://www.w3.org/1999/xlink" content-type="dwc:verbatimCoordinates" xlink:type="simple">3°55.600'N, 56°11.300'W</named-content> 600m; Sipaliwini District, Tafelberg Summit, near Caiman Creek Camp, washing seepage, <named-content xmlns:xlink="http://www.w3.org/1999/xlink" content-type="dwc:verbatimCoordinates" xlink:type="simple">3°53.942'N, 56°10.849'W</named-content>, 733m.</p></tp:treatment-sec><tp:treatment-sec><!--Section generated to contain objects referenced in tp:taxon-treatment.--><fig id="F1" position="float" orientation="portrait"><label>Figures 1–9.</label><caption><p><italic><tp:taxon-name>Fontidessus</tp:taxon-name></italic> species, dorsal habitus. <bold>1</bold> <italic><tp:taxon-name>Fontidessus microphthalmus</tp:taxon-name></italic> <bold>2</bold> <italic><tp:taxon-name>Fontidessus bettae</tp:taxon-name></italic> <bold>3</bold> <italic><tp:taxon-name>Fontidessus bettae</tp:taxon-name></italic> <bold>4–5</bold> <italic><tp:taxon-name>Fontidessus toboganensis</tp:taxon-name></italic> <bold>4</bold> Suriname specimen <bold>5</bold> Venezuela specimen <bold>6</bold> <italic><tp:taxon-name>Fontidessus christineae</tp:taxon-name></italic> <bold>7–8</bold> <italic><tp:taxon-name>Fontidessus ornatus</tp:taxon-name></italic> <bold>7</bold> Suriname specimen <bold>8</bold> Venezuela specimen <bold>9</bold> <italic><tp:taxon-name>Fontidessus wheeleri</tp:taxon-name></italic>. Scale = 1.0 mm.</p></caption><graphic xmlns:xlink="http://www.w3.org/1999/xlink" xlink:href="zookeys-426-065-g001.jpg" position="float" orientation="portrait" xlink:type="simple"/></fig><fig id="F2" position="float" orientation="portrait"><label>Figures 10–23.</label><caption><p><italic><tp:taxon-name>Fontidessus</tp:taxon-name></italic> species. <bold>10–16</bold> prosternal process <bold>10</bold> <italic><tp:taxon-name>Fontidessus microphthalmus</tp:taxon-name></italic> <bold>11</bold> <italic><tp:taxon-name>Fontidessus aquarupe</tp:taxon-name></italic> <bold>12</bold> <italic><tp:taxon-name>Fontidessus bettae</tp:taxon-name></italic> <bold>13</bold> <italic><tp:taxon-name>Fontidessus toboganensis</tp:taxon-name></italic> <bold>14</bold> <italic><tp:taxon-name>Fontidessus christineae</tp:taxon-name></italic> <bold>15</bold> <italic><tp:taxon-name>Fontidessus ornatus</tp:taxon-name></italic> <bold>16</bold> <italic><tp:taxon-name>Fontidessus wheeleri</tp:taxon-name></italic> <bold>17–23</bold> left metatrochanter and metafemur, anterior aspect <bold>17</bold> <italic><tp:taxon-name>Fontidessus microphthalmus</tp:taxon-name></italic> <bold>18</bold> <italic><tp:taxon-name>Fontidessus bettae</tp:taxon-name></italic> <bold>19</bold> <italic><tp:taxon-name>Fontidessus toboganensis</tp:taxon-name></italic> <bold>20</bold> <italic><tp:taxon-name>Fontidessus christineae</tp:taxon-name></italic> <bold>21</bold> <italic><tp:taxon-name>Fontidessus ornatus</tp:taxon-name></italic>. 22, <italic><tp:taxon-name>Fontidessus wheeleri</tp:taxon-name></italic>.</p></caption><graphic xmlns:xlink="http://www.w3.org/1999/xlink" xlink:href="zookeys-426-065-g002.jpg" position="float" orientation="portrait" xlink:type="simple"/></fig><fig id="F3" position="float" orientation="portrait"><label>Figures 24–30.</label><caption><p><italic><tp:taxon-name>Fontidessus</tp:taxon-name></italic> species, aedeagi. <bold>24</bold> <italic><tp:taxon-name>Fontidessus microphthalmus</tp:taxon-name></italic>; A, median lobe and lateral lobes, dorsal aspect, lateral lobes in gray; B, median lobe, right lateral aspect <bold>25–30</bold> A, median lobe and right lateral lobe, dorsal aspect; B, ventral sclerite of median lobe; C, median lobe, right lateral aspect; D, right lateral lobe, right lateral aspect <bold>25</bold> <italic><tp:taxon-name>Fontidessus aquarupe</tp:taxon-name></italic> <bold>26</bold> <italic><tp:taxon-name>Fontidessus bettae</tp:taxon-name></italic> <bold>27</bold> <italic><tp:taxon-name>Fontidessus toboganensis</tp:taxon-name></italic> <bold>28</bold> <italic><tp:taxon-name>Fontidessus christineae</tp:taxon-name></italic> <bold>29</bold> <italic><tp:taxon-name>Fontidessus ornatus</tp:taxon-name></italic> <bold>30</bold> <italic><tp:taxon-name>Fontidessus wheeleri</tp:taxon-name></italic>.</p></caption><graphic xmlns:xlink="http://www.w3.org/1999/xlink" xlink:href="zookeys-426-065-g003.jpg" position="float" orientation="portrait" xlink:type="simple"/></fig><fig id="F4" position="float" orientation="portrait"><label>Figures 31–33.</label><caption><p><italic><tp:taxon-name>Fontidessus</tp:taxon-name></italic> species, distributions. Pink area indicates Guiana Shield craton.</p></caption><graphic xmlns:xlink="http://www.w3.org/1999/xlink" xlink:href="zookeys-426-065-g004.jpg" position="float" orientation="portrait" xlink:type="simple"/></fig></tp:treatment-sec></tp:taxon-treatment>
