# Supplementary material for: Review of the genus Fontidessus Miller & Spangler, 2008 (Coleoptera, Dytiscidae, Hydroporinae, Bidessini) with description of four new species
Source: Zookeys. 2014 Jul 17;(426):65–85. doi: 10.3897/zookeys.426.7217 (PMC4137291; doi:10.3897/zookeys.426.7217)
Supplement: XML Treatment for Fontidessus christineae [file zookeys.426.7217-treatment6.xml]

<!DOCTYPE tp:taxon-treatment
  PUBLIC "-//TaxonX//DTD Taxonomic Treatment Publishing DTD v0 20100105//EN" "tax-treatment-NSO.dtd">
<tp:taxon-treatment xmlns:tp="http://www.plazi.org/taxpub"><tp:treatment-meta><kwd-group><label>Taxon classification</label><kwd><named-content content-type="kingdom">Animalia</named-content></kwd><kwd><named-content content-type="order">Coleoptera</named-content></kwd><kwd><named-content content-type="family">Dytiscidae</named-content></kwd></kwd-group><mixed-citation publication-type="journal"><person-group><name><surname>Miller</surname><given-names>Kelly B.</given-names></name><name><surname>Montano</surname><given-names>Elizabeth T.</given-names></name></person-group><article-title>Review of the genus <italic>Fontidessus</italic> Miller &amp; Spangler, 2008 (Coleoptera, Dytiscidae, Hydroporinae, Bidessini) with description of four new species</article-title><source>Zookeys</source><day>17</day><month>7</month><year>2014</year><volume>2014</volume><issue>426</issue><fpage>65</fpage><lpage>85</lpage><pub-id pub-id-type="doi">10.3897/zookeys.426.7217</pub-id></mixed-citation></tp:treatment-meta><tp:nomenclature><tp:taxon-name>
                        <tp:taxon-name-part taxon-name-part-type="genus">Fontidessus</tp:taxon-name-part>
                        <tp:taxon-name-part taxon-name-part-type="species">christineae</tp:taxon-name-part>
                        <object-id xmlns:xlink="http://www.w3.org/1999/xlink" content-type="zoobank" xlink:type="simple">http://zoobank.org/84A7F7E3-E51D-4F5C-BA12-5C3E87F9A5CC</object-id>
                    </tp:taxon-name><tp:taxon-authority>Miller &amp; Montano</tp:taxon-authority><tp:taxon-status xmlns:xlink="http://www.w3.org/1999/xlink" xlink:type="simple">sp. n.</tp:taxon-status><xref ref-type="fig" rid="F1">Figs 6</xref><xref ref-type="fig" rid="F2">, 14</xref><xref ref-type="fig" rid="F2">, 21</xref><xref ref-type="fig" rid="F3">, 24</xref><xref ref-type="fig" rid="F3">, 28</xref><xref ref-type="fig" rid="F4">, 32</xref><xref ref-type="fig" rid="F5">, 36</xref></tp:nomenclature><tp:treatment-sec sec-type="Type locality"><title>Type locality.</title><p>Suriname, Sipaliwini District, Kasikasima, small seepage on top of METS trail, <named-content xmlns:xlink="http://www.w3.org/1999/xlink" content-type="dwc:verbatimCoordinates" xlink:type="simple">2°58.555'N, 56°24.739'W</named-content>, 515m.</p></tp:treatment-sec><tp:treatment-sec sec-type="Diagnosis"><title>Diagnosis.</title><p><italic><tp:taxon-name>Fontidessus christineae</tp:taxon-name></italic> is extremely small (&lt;1.2 mm) and very dark testaceous dorsally with only some diffuse, transverse yellow margins on the pronotum (<xref ref-type="fig" rid="F1">Fig. 6</xref>). The male median lobe terminates apically in two broadly lobate rami (<xref ref-type="fig" rid="F3">Fig. 28</xref>).</p></tp:treatment-sec><tp:treatment-sec sec-type="Description"><title>Description.</title><p><italic>Measurements</italic>. TL = 1.1–1.2 mm, GW = 0.7 mm, PW = 0.6 mm, HW = 0.4 mm, EW = 0.3 mm, TL/GW = 1.7, HW/EW = 1.5–1.6. Body (<xref ref-type="fig" rid="F1">Fig. 6</xref>) broadly oval; lateral outline nearly continuous between pronotum and elytron; lateral margins of pronotum gently curved; lateral margins of elytron evenly and gently curved.</p><p><italic>Coloration</italic>. Head dark red-brown, lighter anteriorly, pronotum dark red-brown along anterior and posterior margins with indistinct yellow-red transverse region across anterior half, darker yellow brown medially (<xref ref-type="fig" rid="F1">Fig. 6</xref>); elytron dark red-brown (<xref ref-type="fig" rid="F1">Fig. 6</xref>). Ventral surfaces of thorax and abdomen dark brown to dark red-brown except prosternum, prosternal process, propleuron and pronotal epipleuron red-brown; appendages yellow to yellow-brown.</p><!--PageBreak--><p><italic>Sculpture and structure</italic>. Head with very fine, inconspicuous, irregular punctation, surface between punctures shiny with distinct microsculpture in the form of small cells; eyes medium in size (<xref ref-type="fig" rid="F1">Fig. 6</xref>, HW/EW = 1.5–1.6). Pronotal surface similar to that of head; with posterior angles obtuse; lateral bead narrow, of even width throughout; pronotal striae finely incised, extending nearly 1/2 distance across pronotum (<xref ref-type="fig" rid="F1">Fig. 6</xref>). Elytron with anterolateral angle obtuse, not extended anteriorly (<xref ref-type="fig" rid="F1">Fig. 6</xref>); surface similar to pronotum but with fine microsculpture cells more distinct. Prosternal process moderately broad, lateral margins slightly angulate, apex of process narrowly rounded (<xref ref-type="fig" rid="F2">Fig. 14</xref>); metacoxae impunctate, but with distinct microreticulation; metacoxal process with lateral lobe minute. Pro- and mesotarsi broader in male than female. Metatrochanter very large relative to metafemur (<xref ref-type="fig" rid="F2">Fig. 21</xref>).</p><p><italic>Male genitalia</italic>. Median lobe in dorsal aspect deeply emarginate medially, each arm moderately slender, lateral margin sinuate, medial margin evenly curved, apex expanded and directed medially, with large, hyaline, rounded lobes laterally (<xref ref-type="fig" rid="F3">Fig. 28A</xref>); in lateral aspect very broad, medially curved ventrad, apex tapered to sub-truncate apex (<xref ref-type="fig" rid="F3">Fig. 28C</xref>); with broad, rounded dorsal sclerite (<xref ref-type="fig" rid="F3">Fig. 28B</xref>). Lateral lobe in lateral aspect with basal segment broad, dorsally acute along margin, apical segment slender, apically slightly expanded to narrowly rounded apex, with fine setae along ventral margin (<xref ref-type="fig" rid="F3">Figs 28D</xref>).</p></tp:treatment-sec><tp:treatment-sec sec-type="Variation"><title>Variation.</title><p>No significant variation was identified in the single series of this species.</p></tp:treatment-sec><tp:treatment-sec sec-type="Etymology"><title>Etymology.</title><p>This species is named after the second author’s mother, Christine Anne Montano, who taught her to work hard and seek to achieve.</p></tp:treatment-sec><tp:treatment-sec sec-type="Distribution and habitat"><title>Distribution and habitat.</title><p><italic><tp:taxon-name>Fontidessus christineae</tp:taxon-name></italic> is known only from one area, on Mount Kasikasima in Suriname (<xref ref-type="fig" rid="F4">Fig. 32</xref>) in a “small seepage” and in the “main seepage area” (<xref ref-type="fig" rid="F5">Fig. 36</xref>). The localities are at 400 and 515 meters</p></tp:treatment-sec><tp:treatment-sec sec-type="Material examined"><title>Material examined.</title><p>Holotype in NZCS male labeled, “SURINAME: Sipaliwini District <named-content xmlns:xlink="http://www.w3.org/1999/xlink" content-type="dwc:verbatimCoordinates" xlink:type="simple"><named-content content-type="dwc:verbatimCoordinates" xlink:type="simple">2°58.555'N, 56°24.739'W</named-content></named-content>, 515 m Camp 4 (summit), Kasikasima leg. A. Short; small seepage on top of METS trail; 24.iii.2012 2012 CI–RAP Survey SR12–0324–01A/ SEMC1087097 KUNHM–ENT [barcode label]/ HOLOTYPE <italic><tp:taxon-name>Fontidessus christineae</tp:taxon-name></italic> Miller, 2013 [red label with black line border]”. Paratypes 7, 6 labeled same as holotype except with KUNHM–ENT numbers SEMC1087380, SEMC1087091, SEMC1087089, SEMC1087088, SEMC1087096, SEMC1087098. One paratype labeled “SURINAME: Sipaliwini District <named-content xmlns:xlink="http://www.w3.org/1999/xlink" content-type="dwc:verbatimCoordinates" xlink:type="simple">2°58.613'N, 55°24.683'W</named-content>, 400 m Camp 4 (high), Kasikasima leg. A. Short; main seepage area 24.iii.2012; SR12–0324–01C 2012 CI–RAP Survey/ SEMC1088139 KUNHM–ENT”. Paratypes also with “…/PARATYPE <italic><tp:taxon-name>Fontidessus christineae</tp:taxon-name></italic> Miller, 2013 [blue label with black line border]”.</p></tp:treatment-sec><tp:treatment-sec><!--Section generated to contain objects referenced in tp:taxon-treatment.--><fig id="F1" position="float" orientation="portrait"><label>Figures 1–9.</label><caption><p><italic><tp:taxon-name>Fontidessus</tp:taxon-name></italic> species, dorsal habitus. <bold>1</bold> <italic><tp:taxon-name>Fontidessus microphthalmus</tp:taxon-name></italic> <bold>2</bold> <italic><tp:taxon-name>Fontidessus bettae</tp:taxon-name></italic> <bold>3</bold> <italic><tp:taxon-name>Fontidessus bettae</tp:taxon-name></italic> <bold>4–5</bold> <italic><tp:taxon-name>Fontidessus toboganensis</tp:taxon-name></italic> <bold>4</bold> Suriname specimen <bold>5</bold> Venezuela specimen <bold>6</bold> <italic><tp:taxon-name>Fontidessus christineae</tp:taxon-name></italic> <bold>7–8</bold> <italic><tp:taxon-name>Fontidessus ornatus</tp:taxon-name></italic> <bold>7</bold> Suriname specimen <bold>8</bold> Venezuela specimen <bold>9</bold> <italic><tp:taxon-name>Fontidessus wheeleri</tp:taxon-name></italic>. Scale = 1.0 mm.</p></caption><graphic xmlns:xlink="http://www.w3.org/1999/xlink" xlink:href="zookeys-426-065-g001.jpg" position="float" orientation="portrait" xlink:type="simple"/></fig><fig id="F2" position="float" orientation="portrait"><label>Figures 10–23.</label><caption><p><italic><tp:taxon-name>Fontidessus</tp:taxon-name></italic> species. <bold>10–16</bold> prosternal process <bold>10</bold> <italic><tp:taxon-name>Fontidessus microphthalmus</tp:taxon-name></italic> <bold>11</bold> <italic><tp:taxon-name>Fontidessus aquarupe</tp:taxon-name></italic> <bold>12</bold> <italic><tp:taxon-name>Fontidessus bettae</tp:taxon-name></italic> <bold>13</bold> <italic><tp:taxon-name>Fontidessus toboganensis</tp:taxon-name></italic> <bold>14</bold> <italic><tp:taxon-name>Fontidessus christineae</tp:taxon-name></italic> <bold>15</bold> <italic><tp:taxon-name>Fontidessus ornatus</tp:taxon-name></italic> <bold>16</bold> <italic><tp:taxon-name>Fontidessus wheeleri</tp:taxon-name></italic> <bold>17–23</bold> left metatrochanter and metafemur, anterior aspect <bold>17</bold> <italic><tp:taxon-name>Fontidessus microphthalmus</tp:taxon-name></italic> <bold>18</bold> <italic><tp:taxon-name>Fontidessus bettae</tp:taxon-name></italic> <bold>19</bold> <italic><tp:taxon-name>Fontidessus toboganensis</tp:taxon-name></italic> <bold>20</bold> <italic><tp:taxon-name>Fontidessus christineae</tp:taxon-name></italic> <bold>21</bold> <italic><tp:taxon-name>Fontidessus ornatus</tp:taxon-name></italic>. 22, <italic><tp:taxon-name>Fontidessus wheeleri</tp:taxon-name></italic>.</p></caption><graphic xmlns:xlink="http://www.w3.org/1999/xlink" xlink:href="zookeys-426-065-g002.jpg" position="float" orientation="portrait" xlink:type="simple"/></fig><fig id="F3" position="float" orientation="portrait"><label>Figures 24–30.</label><caption><p><italic><tp:taxon-name>Fontidessus</tp:taxon-name></italic> species, aedeagi. <bold>24</bold> <italic><tp:taxon-name>Fontidessus microphthalmus</tp:taxon-name></italic>; A, median lobe and lateral lobes, dorsal aspect, lateral lobes in gray; B, median lobe, right lateral aspect <bold>25–30</bold> A, median lobe and right lateral lobe, dorsal aspect; B, ventral sclerite of median lobe; C, median lobe, right lateral aspect; D, right lateral lobe, right lateral aspect <bold>25</bold> <italic><tp:taxon-name>Fontidessus aquarupe</tp:taxon-name></italic> <bold>26</bold> <italic><tp:taxon-name>Fontidessus bettae</tp:taxon-name></italic> <bold>27</bold> <italic><tp:taxon-name>Fontidessus toboganensis</tp:taxon-name></italic> <bold>28</bold> <italic><tp:taxon-name>Fontidessus christineae</tp:taxon-name></italic> <bold>29</bold> <italic><tp:taxon-name>Fontidessus ornatus</tp:taxon-name></italic> <bold>30</bold> <italic><tp:taxon-name>Fontidessus wheeleri</tp:taxon-name></italic>.</p></caption><graphic xmlns:xlink="http://www.w3.org/1999/xlink" xlink:href="zookeys-426-065-g003.jpg" position="float" orientation="portrait" xlink:type="simple"/></fig><fig id="F4" position="float" orientation="portrait"><label>Figures 31–33.</label><caption><p><italic><tp:taxon-name>Fontidessus</tp:taxon-name></italic> species, distributions. Pink area indicates Guiana Shield craton.</p></caption><graphic xmlns:xlink="http://www.w3.org/1999/xlink" xlink:href="zookeys-426-065-g004.jpg" position="float" orientation="portrait" xlink:type="simple"/></fig><fig id="F5" position="float" orientation="portrait"><label>Figures 34–36.</label><caption><p><italic><tp:taxon-name>Fontidessus</tp:taxon-name></italic> species, habitat. <bold>34</bold> collection site for paratypes of <italic><tp:taxon-name>Fontidessus microphthalmus</tp:taxon-name></italic> (SR12–0324–01A) <bold>35</bold> collection site for paratypes of <italic><tp:taxon-name>Fontidessus christineae</tp:taxon-name></italic> (SR12–0324–01C) <bold>36</bold> type locality for <italic><tp:taxon-name>Fontidessus bettae</tp:taxon-name></italic> (VZ10–0716–03B).</p></caption><graphic xmlns:xlink="http://www.w3.org/1999/xlink" xlink:href="zookeys-426-065-g005.jpg" position="float" orientation="portrait" xlink:type="simple"/></fig></tp:treatment-sec></tp:taxon-treatment>
