# Supplementary material for: Review of the genus Fontidessus Miller & Spangler, 2008 (Coleoptera, Dytiscidae, Hydroporinae, Bidessini) with description of four new species
Source: Zookeys. 2014 Jul 17;(426):65–85. doi: 10.3897/zookeys.426.7217 (PMC4137291; doi:10.3897/zookeys.426.7217)
Supplement: XML Treatment for Fontidessus ornatus [file zookeys.426.7217-treatment7.xml]

<!DOCTYPE tp:taxon-treatment
  PUBLIC "-//TaxonX//DTD Taxonomic Treatment Publishing DTD v0 20100105//EN" "tax-treatment-NSO.dtd">
<tp:taxon-treatment xmlns:tp="http://www.plazi.org/taxpub"><tp:treatment-meta><kwd-group><label>Taxon classification</label><kwd><named-content content-type="kingdom">Animalia</named-content></kwd><kwd><named-content content-type="order">Coleoptera</named-content></kwd><kwd><named-content content-type="family">Dytiscidae</named-content></kwd></kwd-group><mixed-citation publication-type="journal"><person-group><name><surname>Miller</surname><given-names>Kelly B.</given-names></name><name><surname>Montano</surname><given-names>Elizabeth T.</given-names></name></person-group><article-title>Review of the genus <italic>Fontidessus</italic> Miller &amp; Spangler, 2008 (Coleoptera, Dytiscidae, Hydroporinae, Bidessini) with description of four new species</article-title><source>Zookeys</source><day>17</day><month>7</month><year>2014</year><volume>2014</volume><issue>426</issue><fpage>65</fpage><lpage>85</lpage><pub-id pub-id-type="doi">10.3897/zookeys.426.7217</pub-id></mixed-citation></tp:treatment-meta><tp:nomenclature><tp:taxon-name>
                        <tp:taxon-name-part taxon-name-part-type="genus">Fontidessus</tp:taxon-name-part>
                        <tp:taxon-name-part taxon-name-part-type="species">ornatus</tp:taxon-name-part>
                    </tp:taxon-name><tp:taxon-authority>Miller, 2008</tp:taxon-authority><xref ref-type="fig" rid="F1">Figs 7</xref><xref ref-type="fig" rid="F1">, 8</xref><xref ref-type="fig" rid="F2">, 15</xref><xref ref-type="fig" rid="F2">, 22</xref><xref ref-type="fig" rid="F3">, 29</xref><xref ref-type="fig" rid="F4">, 33</xref><tp:nomenclature-citation-list><tp:nomenclature-citation><tp:taxon-name>Fontidessus ornatus</tp:taxon-name><comment> Miller, 2008: 50 in <xref ref-type="bibr" rid="B3">Miller and Spangler 2008</xref>.</comment></tp:nomenclature-citation></tp:nomenclature-citation-list></tp:nomenclature><tp:treatment-sec sec-type="Type locality"><title>Type locality.</title><p>Venezuela, Territorio Federal Amazonas, 40km S Puerto Ayacucho, at El Tobogan, Coromoto.</p></tp:treatment-sec><tp:treatment-sec sec-type="Diagnosis"><title>Diagnosis.</title><p><italic><tp:taxon-name>Fontidessus ornatus</tp:taxon-name></italic> are very small (<xref ref-type="fig" rid="F1">Figs 7</xref>, <xref ref-type="fig" rid="F1">8</xref>, TL = 1.09–1.20). Specimens are diffusely marked with yellow on the elytron anteriorly, medially and laterally (<xref ref-type="fig" rid="F1">Fig. 8</xref>) or are nearly entirely darkly colored (<xref ref-type="fig" rid="F1">Fig. 7</xref>). The median lobe terminates apically in two slender rami with two very broad, lateral hyaline lobes (<xref ref-type="fig" rid="F3">Fig. 29</xref>).</p></tp:treatment-sec><tp:treatment-sec sec-type="Redescription"><title>Redescription.</title><!--PageBreak--><p><italic>Measurements</italic>. TL = 1.1–1.2 mm, GW = 0.6–0.7 mm, PW = 0.6–0.7 mm, HW = 0.4–0.5 mm, EW = 0.1–0.2 mm, TL/GW = 1.8–1.9, HW/EW = 1.5–1.6. Body (<xref ref-type="fig" rid="F1">Figs 7</xref>, <xref ref-type="fig" rid="F1">8</xref>) oval, elongate; lateral outline slightly continuous between pronotum and elytron; lateral margins of pronotum gently curved; lateral margins of elytron evenly and gently curved.</p><p><italic>Coloration</italic>. Head yellow brown, darker in region near medial margins of eyes; pronotum yellow brown, diffusely brown medially along posterior margin and in narrow band along anterior margin; elytron brown with diffuse yellow pattern, yellow basally, laterally along about ¾ length of elytra and in subtriangular subapical area (<xref ref-type="fig" rid="F1">Fig. 8</xref>). Other specimens much darker, with elytral maculae reduced overall (<xref ref-type="fig" rid="F1">Fig. 7</xref>). Ventral surfaces of thorax and abdomen brown except prosternum, prosternal process, propleuron and pronotal epipleuron yellow-brown; appendages yellow to yellow-brown.</p><p><italic>Sculpture and structure</italic>. Head with very fine, inconspicuous, irregular punctation, surface between punctures shiny with indistinct microsculpture in the form of small cells; eyes medium in size (<xref ref-type="fig" rid="F1">Figs 7</xref>, <xref ref-type="fig" rid="F1">8</xref>, HW/EW = 1.5–1.6). Pronotal surface similar to that of head; with posterior angles obtuse; lateral bead slender, of even width throughout; pronotal striae finely incised, extending nearly 1/2 distance across pronotum (<xref ref-type="fig" rid="F1">Figs 7</xref>, <xref ref-type="fig" rid="F1">8</xref>). Elytron with anterolateral angle obtuse, not extended anteriorly (<xref ref-type="fig" rid="F1">Figs 7</xref>, <xref ref-type="fig" rid="F1">8</xref>); surface similar to pronotum but with microsculpture more indistinct. Prosternal process relatively narrow, lateral margins tapered to narrowly rounded apex (<xref ref-type="fig" rid="F2">Fig. 15</xref>); metacoxal process with lateral lobe minute. Pro- and mesotarsi relatively narrow in both male and female. Metatrochanter very large relative to metafemur (<xref ref-type="fig" rid="F2">Fig. 22</xref>).</p><p><italic>Male genitalia</italic>. Median lobe in dorsal aspect complex, apically terminating in two elongate, narrow rami with medial deep, narrow emargination, laterally with broad, hyaline lobes (<xref ref-type="fig" rid="F3">Fig. 29A</xref>); in lateral aspect narrow, straight, apically with distinct subapical hyaline lobe and apex slightly bent, apically very slender (<xref ref-type="fig" rid="F3">Fig. 29C</xref>); ventral sclerite short, broad, apically rounded (<xref ref-type="fig" rid="F3">Fig. 29B</xref>). Lateral lobe slender medially, apically expanded and broadly rounded (<xref ref-type="fig" rid="F3">Fig. 29D</xref>).</p></tp:treatment-sec><tp:treatment-sec sec-type="Variation"><title>Variation.</title><p>This species exhibits considerable variation in color between the two main regions in which it has been collected (Surinam/Guyana and Venezuela). The eastern specimens are noticeably darker in overall coloration (<xref ref-type="fig" rid="F1">Fig. 7</xref>) than those from Venezuela which are more distinctly marked with yellow maculae on the elytra and lighter in color on the pronotum and head (<xref ref-type="fig" rid="F1">Fig. 8</xref>). The distinctive male genitalia (<xref ref-type="fig" rid="F3">Fig. 29</xref>) are similar in each of the two populations, though, and so this color variation is regarded as intraspecific.</p></tp:treatment-sec><tp:treatment-sec sec-type="Distribution and habitat"><title>Distribution and habitat.</title><p><italic><tp:taxon-name>Fontidessus ornatus</tp:taxon-name></italic> is more widespread and common than other species in the genus. It ranges from the western margin of the Guiana Shield through northeastern Venezuela to central and southern Suriname (<xref ref-type="fig" rid="F4">Fig. 33</xref>). It is found in hygropetric habitats.</p></tp:treatment-sec><tp:treatment-sec sec-type="Comments"><title>Comments.</title><p>The original description of <italic><tp:taxon-name>Fontidessus ornatus</tp:taxon-name></italic> included 15 specimens. This type series was mixed together with specimens of <italic><tp:taxon-name>Fontidessus toboganensis</tp:taxon-name></italic> and <italic><tp:taxon-name>Fontidessus wheeleri</tp:taxon-name></italic>. The holotype of <italic><tp:taxon-name>Fontidessus ornatus</tp:taxon-name></italic> had already been dissected, but based on considerable new material, it appears that the genitalia had been damaged somewhat and, worse yet, exchanged with the genitalia of what became the holotype of <italic><tp:taxon-name>Fontidessus wheeleri</tp:taxon-name></italic>. The genitalia are redescribed and reillustrated here based on newly dissected specimens with greater precision and in correct association with the species to which they belong.</p><!--PageBreak--></tp:treatment-sec><tp:treatment-sec sec-type="Material examined"><title>Material examined.</title><p>~400 total from the following localities: <bold>VENEZUELA:</bold> Amazonas: 40km S Puerto Ayacucho, El Tobogan, Caño Coromoto <named-content xmlns:xlink="http://www.w3.org/1999/xlink" content-type="dwc:verbatimCoordinates" xlink:type="simple">5.38678°N, 67.61537°W</named-content>; Bolivar: Los Pijiguaos at rock outcrop, <named-content xmlns:xlink="http://www.w3.org/1999/xlink" content-type="dwc:verbatimCoordinates" xlink:type="simple">6.59361°N, 66.82063°W</named-content>; rock outcrop by Rio Cuchivero <named-content xmlns:xlink="http://www.w3.org/1999/xlink" content-type="dwc:verbatimCoordinates" xlink:type="simple">7.45835°N, 65.86821°W</named-content>; outcrop ca 15km NE Pijiguaos, <named-content xmlns:xlink="http://www.w3.org/1999/xlink" content-type="dwc:verbatimCoordinates" xlink:type="simple">6.96506°N, 66.60653°W</named-content>; rock outcrop by morichal, <named-content xmlns:xlink="http://www.w3.org/1999/xlink" content-type="dwc:verbatimCoordinates" xlink:type="simple">6.86993°N, 66.59083°W</named-content>; 2km E Rio Chucivero, <named-content xmlns:xlink="http://www.w3.org/1999/xlink" content-type="dwc:verbatimCoordinates" xlink:type="simple">7.45835°N, 65.86821°W</named-content>; ca 25km E El Burro, <named-content xmlns:xlink="http://www.w3.org/1999/xlink" content-type="dwc:verbatimCoordinates" xlink:type="simple">6.21794°N, 67.24066°W</named-content>; along La Escalera, Hwy 10, <named-content xmlns:xlink="http://www.w3.org/1999/xlink" content-type="dwc:verbatimCoordinates" xlink:type="simple">6.08186°N, 61.39797°W</named-content>; ca 14km E Rio Aro, <named-content xmlns:xlink="http://www.w3.org/1999/xlink" content-type="dwc:verbatimCoordinates" xlink:type="simple">7.23988°N, 64.0322°W</named-content>. <bold>SURINAME:</bold> Sipaliwini District: camp 2, Sipaliwini Riv., <named-content xmlns:xlink="http://www.w3.org/1999/xlink" content-type="dwc:verbatimCoordinates" xlink:type="simple">2.18288°N, 56.78725°W</named-content>; Raleighfallen Nature Reserve plateau below Voltzberg, <named-content xmlns:xlink="http://www.w3.org/1999/xlink" content-type="dwc:verbatimCoordinates" xlink:type="simple">4.68276°N, 56.1877°W</named-content>; Sipaliwini District: Tafelberg Summit, nr Augustus Creek Camp, large seepage area, <named-content xmlns:xlink="http://www.w3.org/1999/xlink" content-type="dwc:verbatimCoordinates" xlink:type="simple">3°55.600'N, 56°11.300'W</named-content> 600m. <bold>GUYANA:</bold> Region IX, Kusad Mtns, large seepage nr. Basecamp; on wet rocks, and Mokoro Creek main seepage area, <named-content xmlns:xlink="http://www.w3.org/1999/xlink" content-type="dwc:verbatimCoordinates" xlink:type="simple">2°48.531'N, 59°51.900'W</named-content>, 170m.</p></tp:treatment-sec><tp:treatment-sec><!--Section generated to contain objects referenced in tp:taxon-treatment.--><fig id="F1" position="float" orientation="portrait"><label>Figures 1–9.</label><caption><p><italic><tp:taxon-name>Fontidessus</tp:taxon-name></italic> species, dorsal habitus. <bold>1</bold> <italic><tp:taxon-name>Fontidessus microphthalmus</tp:taxon-name></italic> <bold>2</bold> <italic><tp:taxon-name>Fontidessus bettae</tp:taxon-name></italic> <bold>3</bold> <italic><tp:taxon-name>Fontidessus bettae</tp:taxon-name></italic> <bold>4–5</bold> <italic><tp:taxon-name>Fontidessus toboganensis</tp:taxon-name></italic> <bold>4</bold> Suriname specimen <bold>5</bold> Venezuela specimen <bold>6</bold> <italic><tp:taxon-name>Fontidessus christineae</tp:taxon-name></italic> <bold>7–8</bold> <italic><tp:taxon-name>Fontidessus ornatus</tp:taxon-name></italic> <bold>7</bold> Suriname specimen <bold>8</bold> Venezuela specimen <bold>9</bold> <italic><tp:taxon-name>Fontidessus wheeleri</tp:taxon-name></italic>. Scale = 1.0 mm.</p></caption><graphic xmlns:xlink="http://www.w3.org/1999/xlink" xlink:href="zookeys-426-065-g001.jpg" position="float" orientation="portrait" xlink:type="simple"/></fig><fig id="F2" position="float" orientation="portrait"><label>Figures 10–23.</label><caption><p><italic><tp:taxon-name>Fontidessus</tp:taxon-name></italic> species. <bold>10–16</bold> prosternal process <bold>10</bold> <italic><tp:taxon-name>Fontidessus microphthalmus</tp:taxon-name></italic> <bold>11</bold> <italic><tp:taxon-name>Fontidessus aquarupe</tp:taxon-name></italic> <bold>12</bold> <italic><tp:taxon-name>Fontidessus bettae</tp:taxon-name></italic> <bold>13</bold> <italic><tp:taxon-name>Fontidessus toboganensis</tp:taxon-name></italic> <bold>14</bold> <italic><tp:taxon-name>Fontidessus christineae</tp:taxon-name></italic> <bold>15</bold> <italic><tp:taxon-name>Fontidessus ornatus</tp:taxon-name></italic> <bold>16</bold> <italic><tp:taxon-name>Fontidessus wheeleri</tp:taxon-name></italic> <bold>17–23</bold> left metatrochanter and metafemur, anterior aspect <bold>17</bold> <italic><tp:taxon-name>Fontidessus microphthalmus</tp:taxon-name></italic> <bold>18</bold> <italic><tp:taxon-name>Fontidessus bettae</tp:taxon-name></italic> <bold>19</bold> <italic><tp:taxon-name>Fontidessus toboganensis</tp:taxon-name></italic> <bold>20</bold> <italic><tp:taxon-name>Fontidessus christineae</tp:taxon-name></italic> <bold>21</bold> <italic><tp:taxon-name>Fontidessus ornatus</tp:taxon-name></italic>. 22, <italic><tp:taxon-name>Fontidessus wheeleri</tp:taxon-name></italic>.</p></caption><graphic xmlns:xlink="http://www.w3.org/1999/xlink" xlink:href="zookeys-426-065-g002.jpg" position="float" orientation="portrait" xlink:type="simple"/></fig><fig id="F3" position="float" orientation="portrait"><label>Figures 24–30.</label><caption><p><italic><tp:taxon-name>Fontidessus</tp:taxon-name></italic> species, aedeagi. <bold>24</bold> <italic><tp:taxon-name>Fontidessus microphthalmus</tp:taxon-name></italic>; A, median lobe and lateral lobes, dorsal aspect, lateral lobes in gray; B, median lobe, right lateral aspect <bold>25–30</bold> A, median lobe and right lateral lobe, dorsal aspect; B, ventral sclerite of median lobe; C, median lobe, right lateral aspect; D, right lateral lobe, right lateral aspect <bold>25</bold> <italic><tp:taxon-name>Fontidessus aquarupe</tp:taxon-name></italic> <bold>26</bold> <italic><tp:taxon-name>Fontidessus bettae</tp:taxon-name></italic> <bold>27</bold> <italic><tp:taxon-name>Fontidessus toboganensis</tp:taxon-name></italic> <bold>28</bold> <italic><tp:taxon-name>Fontidessus christineae</tp:taxon-name></italic> <bold>29</bold> <italic><tp:taxon-name>Fontidessus ornatus</tp:taxon-name></italic> <bold>30</bold> <italic><tp:taxon-name>Fontidessus wheeleri</tp:taxon-name></italic>.</p></caption><graphic xmlns:xlink="http://www.w3.org/1999/xlink" xlink:href="zookeys-426-065-g003.jpg" position="float" orientation="portrait" xlink:type="simple"/></fig><fig id="F4" position="float" orientation="portrait"><label>Figures 31–33.</label><caption><p><italic><tp:taxon-name>Fontidessus</tp:taxon-name></italic> species, distributions. Pink area indicates Guiana Shield craton.</p></caption><graphic xmlns:xlink="http://www.w3.org/1999/xlink" xlink:href="zookeys-426-065-g004.jpg" position="float" orientation="portrait" xlink:type="simple"/></fig></tp:treatment-sec><ref-list><ref id="B3"><mixed-citation xmlns:xlink="http://www.w3.org/1999/xlink" xlink:type="simple"><person-group><name name-style="western"><surname>Miller</surname><given-names>KB</given-names></name><name name-style="western"><surname>Spangler</surname><given-names>PJ</given-names></name></person-group> (<year>2008</year>) <article-title><italic>Fontidessus</italic> Miller and Spangler, a new genus of Bidessini from Venezuela (Coleoptera: Dytiscidae: Hydroporinae) with three new species.</article-title><source>Zootaxa</source><volume>1827</volume>: <fpage>45</fpage>–<lpage>52</lpage>.</mixed-citation></ref></ref-list></tp:taxon-treatment>
