# Supplementary material for: Review of the genus Fontidessus Miller & Spangler, 2008 (Coleoptera, Dytiscidae, Hydroporinae, Bidessini) with description of four new species
Source: Zookeys. 2014 Jul 17;(426):65–85. doi: 10.3897/zookeys.426.7217 (PMC4137291; doi:10.3897/zookeys.426.7217)
Supplement: XML Treatment for Fontidessus wheeleri [file zookeys.426.7217-treatment8.xml]

<!DOCTYPE tp:taxon-treatment
  PUBLIC "-//TaxonX//DTD Taxonomic Treatment Publishing DTD v0 20100105//EN" "tax-treatment-NSO.dtd">
<tp:taxon-treatment xmlns:tp="http://www.plazi.org/taxpub"><tp:treatment-meta><kwd-group><label>Taxon classification</label><kwd><named-content content-type="kingdom">Animalia</named-content></kwd><kwd><named-content content-type="order">Coleoptera</named-content></kwd><kwd><named-content content-type="family">Dytiscidae</named-content></kwd></kwd-group><mixed-citation publication-type="journal"><person-group><name><surname>Miller</surname><given-names>Kelly B.</given-names></name><name><surname>Montano</surname><given-names>Elizabeth T.</given-names></name></person-group><article-title>Review of the genus <italic>Fontidessus</italic> Miller &amp; Spangler, 2008 (Coleoptera, Dytiscidae, Hydroporinae, Bidessini) with description of four new species</article-title><source>Zookeys</source><day>17</day><month>7</month><year>2014</year><volume>2014</volume><issue>426</issue><fpage>65</fpage><lpage>85</lpage><pub-id pub-id-type="doi">10.3897/zookeys.426.7217</pub-id></mixed-citation></tp:treatment-meta><tp:nomenclature><tp:taxon-name>
                        <tp:taxon-name-part taxon-name-part-type="genus">Fontidessus</tp:taxon-name-part>
                        <tp:taxon-name-part taxon-name-part-type="species">wheeleri</tp:taxon-name-part>
                    </tp:taxon-name><tp:taxon-authority>Miller, 2008</tp:taxon-authority><xref ref-type="fig" rid="F1">Figs 9</xref><xref ref-type="fig" rid="F2">, 16</xref><xref ref-type="fig" rid="F2">, 23</xref><xref ref-type="fig" rid="F3">, 30</xref><xref ref-type="fig" rid="F4">, 31</xref><tp:nomenclature-citation-list><tp:nomenclature-citation><tp:taxon-name>Fontidessus wheeleri</tp:taxon-name><comment> Miller, 2008 in <xref ref-type="bibr" rid="B3">Miller and Spangler 2008</xref>: 50.</comment></tp:nomenclature-citation></tp:nomenclature-citation-list></tp:nomenclature><tp:treatment-sec sec-type="Type locality"><title>Type locality.</title><p>Venezuela, Territorio Federal Amazonas, 40km S Puerto Ayacucho, at El Tobogan, Coromoto.</p></tp:treatment-sec><tp:treatment-sec sec-type="Diagnosis"><title>Diagnosis.</title><p><italic><tp:taxon-name>Fontidessus wheeleri</tp:taxon-name></italic> are small (<xref ref-type="fig" rid="F1">Fig. 9</xref>, TL = 1.2–1.3 mm). Specimens are marked on the elytra with transverse and longitudinal yellow maculae that are distinctly demarcated. The male median lobe terminates in two, short, slender rami with small, subapical, lateral, hyaline lobes (<xref ref-type="fig" rid="F3">Fig. 30</xref>).</p></tp:treatment-sec><tp:treatment-sec sec-type="Redescription"><title>Redescription.</title><p><italic>Measurements</italic>. TL = 1.2–1.3 mm, GW = 0.6–0.7 mm, PW = 0.5–0.6 mm, HW = 0.4–0.5 mm, EW = 0.2–0.3 mm, TL/GW = 1.7–1.8, HW/EW = 1.6–1.7. Body (<xref ref-type="fig" rid="F1">Fig. 9</xref>) oval, elongate; lateral outline slightly continuous between pronotum and elytron; lateral margins of pronotum gently curved; lateral margins of elytron evenly and gently curved.</p><p><italic>Coloration</italic>. Head yellow brown, brown along posterior margins and medial margins of eyes; pronotum broadly brown along posterior margin, narrowly dark brown along anterior margin; elytron brown with the following yellow maculae: 1) a basal macula in an irregular band extending posteriorly along suture at medial margin, 2) a lateral longitudinal macula posterior to humeral angle, broader anteriorly and extending posteriorly in narrow band to near apex, 3) a subtriangular subapical macula (<xref ref-type="fig" rid="F1">Fig. 9</xref>). Ventral surfaces of thorax and abdomen dark brown except prosternum, prosternal process, propleuron and pronotal epipleuron yellow-brown; appendages yellow to yellow-brown.</p><!--PageBreak--><p><italic>Sculpture and structure</italic>. Head with very fine, inconspicuous, irregular punctation, surface between punctures shiny, without distinct microsculpture; eyes medium in size (<xref ref-type="fig" rid="F1">Fig. 9</xref>, HW/EW = 1.6–1.7). Pronotal surface similar to that of head, with posterior surface with fine microsculpture; with posterior angles obtuse; lateral bead slender, of even width throughout; pronotal striae finely incised, extending nearly 1/2 distance across pronotum (<xref ref-type="fig" rid="F1">Fig. 9</xref>). Elytron with anterolateral angle obtuse, not extended anteriorly (<xref ref-type="fig" rid="F1">Fig. 9</xref>); surface similar to pronotum, with microsculpture indistinct. Prosternal process elongate and slender, lateral margins slightly concave, apex of process rounded (<xref ref-type="fig" rid="F2">Fig. 16</xref>); metacoxal process with lateral lobe small. Pro- and mesotarsi relatively narrow in both male and female, but slightly broader in male. Metatrochanter very large relative to metafemur (<xref ref-type="fig" rid="F2">Fig. 23</xref>).</p><p><italic>Male genitalia</italic>. Median lobe in ventral aspect broad, tapering slightly, apically bifid and slender, deeply and narrowly emarginate medially, with short, hyaline, sub-triangular lobes subapically on each side (<xref ref-type="fig" rid="F3">Fig. 30A</xref>); in lateral aspect moderately broad, curved, with apical portion evenly tapered to pointed apex (<xref ref-type="fig" rid="F3">Fig. 30C</xref>). Lateral lobe elongate, expanded apically, broadly rounded at apex, with series of long setae along dorsal margin (<xref ref-type="fig" rid="F3">Fig. 30B</xref>).</p></tp:treatment-sec><tp:treatment-sec sec-type="Variation"><title>Variation.</title><p>The extent of the dorsal maculae varies among specimens with some having the maculae reduced, but most with extensive maculae that are well-defined.</p></tp:treatment-sec><tp:treatment-sec sec-type="Distribution and habitat"><title>Distribution and habitat.</title><p>This species is known only from a few localities along the far western margin of the Guiana Shield around Puerto Ayacucho (<xref ref-type="fig" rid="F4">Fig. 31</xref>). Specimens have been found in hygropetric situations.</p></tp:treatment-sec><tp:treatment-sec sec-type="Comments"><title>Comments.</title><p>This species was originally based on two specimens (the holotype and a paratype) that were originally collected together with the type series of <italic><tp:taxon-name>Fontidessus ornatus</tp:taxon-name></italic> and <italic><tp:taxon-name>Fontidessus toboganensis</tp:taxon-name></italic>, which were described at the same time (<xref ref-type="bibr" rid="B3">Miller and Spangler 2008</xref>). The holotype of <italic><tp:taxon-name>Fontidessus wheeleri</tp:taxon-name></italic> had been dissected some time prior to the original description, but, based on a few additional specimens examined for this paper, the male genitalia were apparently somewhat damaged (torn and crushed somewhat), and also switched with those of the holotype of <italic><tp:taxon-name>Fontidessus ornatus</tp:taxon-name></italic>, which had also been dissected previously. For that reason, the male genitalia are redescribed and reillustrated here based on newly dissected specimens in association with the correct species based on examination on a few additional specimens. This species has been only rarely collected.</p></tp:treatment-sec><tp:treatment-sec sec-type="Material examined"><title>Material examined.</title><p>Six total specimens from the following localities: <bold>VENEZUELA:</bold> Amazonas: 40km S Puerto Ayacucho, El Tobogan, Caño Coromoto <named-content xmlns:xlink="http://www.w3.org/1999/xlink" content-type="dwc:verbatimCoordinates" xlink:type="simple">5.38678°N, 67.61537°W</named-content>; ca 15km S Puerto Ayacucho, <named-content xmlns:xlink="http://www.w3.org/1999/xlink" content-type="dwc:verbatimCoordinates" xlink:type="simple">5.51038°N, 67.60181°W</named-content>; Bolivar: ca 25km E El Burro, <named-content xmlns:xlink="http://www.w3.org/1999/xlink" content-type="dwc:verbatimCoordinates" xlink:type="simple">6.21794°N, 67.24066°W</named-content>.</p></tp:treatment-sec><tp:treatment-sec><!--Section generated to contain objects referenced in tp:taxon-treatment.--><fig id="F1" position="float" orientation="portrait"><label>Figures 1–9.</label><caption><p><italic><tp:taxon-name>Fontidessus</tp:taxon-name></italic> species, dorsal habitus. <bold>1</bold> <italic><tp:taxon-name>Fontidessus microphthalmus</tp:taxon-name></italic> <bold>2</bold> <italic><tp:taxon-name>Fontidessus bettae</tp:taxon-name></italic> <bold>3</bold> <italic><tp:taxon-name>Fontidessus bettae</tp:taxon-name></italic> <bold>4–5</bold> <italic><tp:taxon-name>Fontidessus toboganensis</tp:taxon-name></italic> <bold>4</bold> Suriname specimen <bold>5</bold> Venezuela specimen <bold>6</bold> <italic><tp:taxon-name>Fontidessus christineae</tp:taxon-name></italic> <bold>7–8</bold> <italic><tp:taxon-name>Fontidessus ornatus</tp:taxon-name></italic> <bold>7</bold> Suriname specimen <bold>8</bold> Venezuela specimen <bold>9</bold> <italic><tp:taxon-name>Fontidessus wheeleri</tp:taxon-name></italic>. Scale = 1.0 mm.</p></caption><graphic xmlns:xlink="http://www.w3.org/1999/xlink" xlink:href="zookeys-426-065-g001.jpg" position="float" orientation="portrait" xlink:type="simple"/></fig><fig id="F2" position="float" orientation="portrait"><label>Figures 10–23.</label><caption><p><italic><tp:taxon-name>Fontidessus</tp:taxon-name></italic> species. <bold>10–16</bold> prosternal process <bold>10</bold> <italic><tp:taxon-name>Fontidessus microphthalmus</tp:taxon-name></italic> <bold>11</bold> <italic><tp:taxon-name>Fontidessus aquarupe</tp:taxon-name></italic> <bold>12</bold> <italic><tp:taxon-name>Fontidessus bettae</tp:taxon-name></italic> <bold>13</bold> <italic><tp:taxon-name>Fontidessus toboganensis</tp:taxon-name></italic> <bold>14</bold> <italic><tp:taxon-name>Fontidessus christineae</tp:taxon-name></italic> <bold>15</bold> <italic><tp:taxon-name>Fontidessus ornatus</tp:taxon-name></italic> <bold>16</bold> <italic><tp:taxon-name>Fontidessus wheeleri</tp:taxon-name></italic> <bold>17–23</bold> left metatrochanter and metafemur, anterior aspect <bold>17</bold> <italic><tp:taxon-name>Fontidessus microphthalmus</tp:taxon-name></italic> <bold>18</bold> <italic><tp:taxon-name>Fontidessus bettae</tp:taxon-name></italic> <bold>19</bold> <italic><tp:taxon-name>Fontidessus toboganensis</tp:taxon-name></italic> <bold>20</bold> <italic><tp:taxon-name>Fontidessus christineae</tp:taxon-name></italic> <bold>21</bold> <italic><tp:taxon-name>Fontidessus ornatus</tp:taxon-name></italic>. 22, <italic><tp:taxon-name>Fontidessus wheeleri</tp:taxon-name></italic>.</p></caption><graphic xmlns:xlink="http://www.w3.org/1999/xlink" xlink:href="zookeys-426-065-g002.jpg" position="float" orientation="portrait" xlink:type="simple"/></fig><fig id="F3" position="float" orientation="portrait"><label>Figures 24–30.</label><caption><p><italic><tp:taxon-name>Fontidessus</tp:taxon-name></italic> species, aedeagi. <bold>24</bold> <italic><tp:taxon-name>Fontidessus microphthalmus</tp:taxon-name></italic>; A, median lobe and lateral lobes, dorsal aspect, lateral lobes in gray; B, median lobe, right lateral aspect <bold>25–30</bold> A, median lobe and right lateral lobe, dorsal aspect; B, ventral sclerite of median lobe; C, median lobe, right lateral aspect; D, right lateral lobe, right lateral aspect <bold>25</bold> <italic><tp:taxon-name>Fontidessus aquarupe</tp:taxon-name></italic> <bold>26</bold> <italic><tp:taxon-name>Fontidessus bettae</tp:taxon-name></italic> <bold>27</bold> <italic><tp:taxon-name>Fontidessus toboganensis</tp:taxon-name></italic> <bold>28</bold> <italic><tp:taxon-name>Fontidessus christineae</tp:taxon-name></italic> <bold>29</bold> <italic><tp:taxon-name>Fontidessus ornatus</tp:taxon-name></italic> <bold>30</bold> <italic><tp:taxon-name>Fontidessus wheeleri</tp:taxon-name></italic>.</p></caption><graphic xmlns:xlink="http://www.w3.org/1999/xlink" xlink:href="zookeys-426-065-g003.jpg" position="float" orientation="portrait" xlink:type="simple"/></fig><fig id="F4" position="float" orientation="portrait"><label>Figures 31–33.</label><caption><p><italic><tp:taxon-name>Fontidessus</tp:taxon-name></italic> species, distributions. Pink area indicates Guiana Shield craton.</p></caption><graphic xmlns:xlink="http://www.w3.org/1999/xlink" xlink:href="zookeys-426-065-g004.jpg" position="float" orientation="portrait" xlink:type="simple"/></fig></tp:treatment-sec><ref-list><ref id="B3"><mixed-citation xmlns:xlink="http://www.w3.org/1999/xlink" xlink:type="simple"><person-group><name name-style="western"><surname>Miller</surname><given-names>KB</given-names></name><name name-style="western"><surname>Spangler</surname><given-names>PJ</given-names></name></person-group> (<year>2008</year>) <article-title><italic>Fontidessus</italic> Miller and Spangler, a new genus of Bidessini from Venezuela (Coleoptera: Dytiscidae: Hydroporinae) with three new species.</article-title><source>Zootaxa</source><volume>1827</volume>: <fpage>45</fpage>–<lpage>52</lpage>.</mixed-citation></ref></ref-list></tp:taxon-treatment>
